# Supplementary material for: Engineering circular RNA for enhanced protein production
Source: Nat Biotechnol. 2022 Jul 18;41(2):262–72. doi: 10.1038/s41587-022-01393-0 (PMC9931579; doi:10.1038/s41587-022-01393-0)
Supplement: Supplementary file 3 — Sequence information [file 41587_2022_1393_MOESM3_ESM.xlsx]

## Sheet: Backbones
Description	Sequence
pRC0569	GAAAAGTGCCACCTGTCATGACCAAAATCCCTTAACGTGAGTTTTCGTTCCACTGAGCGTCAGACCCCGTAGAAAAGATCAAAGGATCTTCTTGAGATCCTTTTTTTCTGCGCGTAATCTGCTGCTTGCAAACAAAAAAACCACCGCTACCAGCGGTGGTTTGTTTGCCGGATCAAGAGCTACCAACTCTTTTTCCGAAGGTAACTGGCTTCAGCAGAGCGCAGATACCAAATACTGTTCTTCTAGTGTAGCCGTAGTTAGGCCACCACTTCAAGAACTCTGTAGCACCGCCTACATACCTCGCTCTGCTAATCCTGTTACCAGTGGCTGCTGCCAGTGGCGATAAGTCGTGTCTTACCGGGTTGGACTCAAGACGATAGTTACCGGATAAGGCGCAGC…
pRC0940	CCTGCAGGTTATTAATAGTAATCAATTACGGGGTCATTAGTTCATAGCCCATATATGGAGTTCCGCGTTACATAACTTACGGTAAATGGCCCGCCTGGCTGACCGCCCAACGACCCCCGCCCATTGACGTCAATAATGACGTATGTTCCCATAGTAACGCCAATAGGGACTTTCCATTGACGTCAATGGGTGGAGTATTTACGGTAAACTGCCCACTTGGCAGTACATCAAGTGTATCATATGCCAAGTACGCCCCCTATTGACGTCAATGACGGTAAATGGCCCGCCTGGCATTATGCCCAGTACATGACCTTATGGGACTTTCCTACTTGGCAGTACATCTACGTATTAGTCATCGCTATTACCATGGTCGAGGTGAGCCCCACGTTCTGCTTCACT…

## Sheet: Introns
Description	Sequence
T4 td upstream intron	GGGAATTCTAGAGAAAATTTCGTCTGGATTAGTTACTTATCGTGTAAAATCTGATAAATGGAATTGGTTCTACATAAATGCCTAACGACTATCCCTTTGGGGAGTAGGGTCAAGTGACTCGAAACGATAGACAACTTGCTTTAACAAGTTGGAGATATAGTCTGCTCTGCATGGTGACATGCAGCTGGATATAATTCCGGGGTAAGATTAACGACCTTATCTGAACATAACGCTACCGTTTAATATTGCGTCATAT
T4 td downstream intron	CTCAGTAGATGTTTTCTTGGGTTAATTGAGGCCTGAGTATAAGGTGACTTATACTTGTAATCTATCTAAACGGGGAACCTCTCTAGTAGACAATCCCGTGCTAAATTGTAGGACTGCCCTTTAATAAATACTTCTATATTTAAAGAGGTATTTATGAAAAGCGGAATTTATCAGATTAAAAATACTTTCTCTAGAGTCGACCTGCAG

## Sheet: 5' UTR
Description	Sequence
Random 50bp	GGAGTGCTAGAGGATGACCTTAAATCAGGGACGATATTATAATTGACTAA
polyAC	AACAAAAAAAACAAAAAAAAAACCAAAAAAACAAAACACATAATTGACTAA
PABPv1	AAAAAAAAAAAAAAAAAAAAAAAAAAAAAAAAAAAAAAAATAATTGACTAA
PABPv2	CACAAAAAAAACAAAAAAAAAAAACAAAAAAAAAAAAACTAATTGACTAA
PABPv3	AAAAAAAAAAAACCAAAAAAAAAAAACAAAAAAAAAAAATAATTGACTAA
PABPv4	AAAAAAAAAAAACAAAAACAAACAAAAAAAAAAAAAAAATAATTGACTAA
PCBPv1	CCCTCTCCTTCCCTCTCCTTCCCTCTCCTTCCCTCTCCTTAATTGACTAA
PCBPv2	ATATTTTATCTTTTATTATCTTTAATATTTTATCTTTTATAATTGACTAA
PCBPv3	CCCTCCCCCCCCCTCCCCCCCCCTCCCCCCCCCTCCCCCTAATTGACTAA
PCBPv4	CCCCCTCCCTCTCCTTTATCTTTAATATTTTATCTTTTATAATTGACTAA
YTHDFv1	TGCTGGACCTGGACTTGCAGGACCTGGACTTGCAGGACTTAATTGACTAA
YTHDFv2	TGCAGGACTCCTGGACCTGGACTGGACGGACGGACGGACTAATTGACTAA
YTHDFv3	ACTGGACTTGCAGGACCTGGACTGGACTGGACTAGGACATAATTGACTAA
YTHDFv4	GAAGGACGGACGGACGGACGGACGGACGGACGGACGGACTAATTGACTAA
xrRNA	AGCGTAACCTCCATCCGAGTTGCAAGAGAGGGAAACGCAGTCTCTAATTGACTAA
Apt-eIF4G	ACTCACTATTTGTTTTCGCGCCCAGTTGCAAAAAGTGTCGTAATTGACTAA

## Sheet: CVB3 IRES
Description	Sequence
iCVB3 WT	TTAAAACAGCCTGTGGGTTGATCCCACCCACAGGCCCATTGGGCGCTAGCACTCTGGTATCACGGTACCTTTGTGCGCCTGTTTTATACCCCCTCCCCCAACTGTAACTTAGAAGTAACACACACCGATCAACAGTCAGCGTGGCACACCAGCCACGTTTTGATCAAGCACTTCTGTTACCCCGGACTGAGTATCAATAGACTGCTCACGCGGTTGAAGGAGAAAGCGTTCGTTATCCGGCCAACTACTTCGAAAAACCTAGTAACACCGTGGAAGTTGCAGAGTGTTTCGCTCAGCACTACCCCAGTGTAGATCAGGTCGATGAGTCACCGCATTCCCCACGGGCGACCGTGGCGGTGGCTGCGTTGGCGGCCTGCCCATGGGGAAACCCATGGGACG…
iCVB3 ΔDI	CCCCCAACTGTAACTTAGAAGTAACACACACCGATCAACAGTCAGCGTGGCACACCAGCCACGTTTTGATCAAGCACTTCTGTTACCCCGGACTGAGTATCAATAGACTGCTCACGCGGTTGAAGGAGAAAGCGTTCGTTATCCGGCCAACTACTTCGAAAAACCTAGTAACACCGTGGAAGTTGCAGAGTGTTTCGCTCAGCACTACCCCAGTGTAGATCAGGTCGATGAGTCACCGCATTCCCCACGGGCGACCGTGGCGGTGGCTGCGTTGGCGGCCTGCCCATGGGGAAACCCATGGGACGCTCTAATACAGACATGGTGCGAAGAGTCTATTGAGCTAGTTGGTAGTCCTCCGGCCCCTGAATGCGGCTAATCCTAACTGCGGAGCACACACCC…
iCVB3 ΔDI-DII	CCGGACTGAGTATCAATAGACTGCTCACGCGGTTGAAGGAGAAAGCGTTCGTTATCCGGCCAACTACTTCGAAAAACCTAGTAACACCGTGGAAGTTGCAGAGTGTTTCGCTCAGCACTACCCCAGTGTAGATCAGGTCGATGAGTCACCGCATTCCCCACGGGCGACCGTGGCGGTGGCTGCGTTGGCGGCCTGCCCATGGGGAAACCCATGGGACGCTCTAATACAGACATGGTGCGAAGAGTCTATTGAGCTAGTTGGTAGTCCTCCGGCCCCTGAATGCGGCTAATCCTAACTGCGGAGCACACACCCTCAAGCCAGAGGGCAGTGTGTCGTAACGGGCAACTCTGCAGCGGAACCGACTACTTTGGGTGTCGTGTTTCATTTTATTCCTATACT…
iCVB3 ΔDI-DIII	TCCGGCCAACTACTTCGAAAAACCTAGTAACACCGTGGAAGTTGCAGAGTGTTTCGCTCAGCACTACCCCAGTGTAGATCAGGTCGATGAGTCACCGCATTCCCCACGGGCGACCGTGGCGGTGGCTGCGTTGGCGGCCTGCCCATGGGGAAACCCATGGGACGCTCTAATACAGACATGGTGCGAAGAGTCTATTGAGCTAGTTGGTAGTCCTCCGGCCCCTGAATGCGGCTAATCCTAACTGCGGAGCACACACCCTCAAGCCAGAGGGCAGTGTGTCGTAACGGGCAACTCTGCAGCGGAACCGACTACTTTGGGTGTCGTGTTTCATTTTATTCCTATACTGGCTGCTTATGGTGACAATTGAGAGATCGTTACCATATAGCTATTGGATTGGCC…
iCVB3 ΔDI-DIV	CCTCCGGCCCCTGAATGCGGCTAATCCTAACTGCGGAGCACACACCCTCAAGCCAGAGGGCAGTGTGTCGTAACGGGCAACTCTGCAGCGGAACCGACTACTTTGGGTGTCGTGTTTCATTTTATTCCTATACTGGCTGCTTATGGTGACAATTGAGAGATCGTTACCATATAGCTATTGGATTGGCCATCCGGTGACTAATAGAGCTATTATATATCCCTTTGTTGGGTTTATACCACTTAGCTTGAAAGAGGTTAAAACATTACAATTCATTGTTAAGTTGAATACAGCAAA
iCVB3 ΔDI-DV	TTTCATTTTATTCCTATACTGGCTGCTTATGGTGACAATTGAGAGATCGTTACCATATAGCTATTGGATTGGCCATCCGGTGACTAATAGAGCTATTATATATCCCTTTGTTGGGTTTATACCACTTAGCTTGAAAGAGGTTAAAACATTACAATTCATTGTTAAGTTGAATACAGCAAA
iCVB3 ΔDI-DVI	TATTGGATTGGCCATCCGGTGACTAATAGAGCTATTATATATCCCTTTGTTGGGTTTATACCACTTAGCTTGAAAGAGGTTAAAACATTACAATTCATTGTTAAGTTGAATACAGCAAA
iCVB3 ΔDII	TTAAAACAGCCTGTGGGTTGATCCCACCCACAGGCCCATTGGGCGCTAGCACTCTGGTATCACGGTACCTTTGTGCGCCTGTTTTATACCCCCTCCCCCAACTCCCGGACTGAGTATCAATAGACTGCTCACGCGGTTGAAGGAGAAAGCGTTCGTTATCCGGCCAACTACTTCGAAAAACCTAGTAACACCGTGGAAGTTGCAGAGTGTTTCGCTCAGCACTACCCCAGTGTAGATCAGGTCGATGAGTCACCGCATTCCCCACGGGCGACCGTGGCGGTGGCTGCGTTGGCGGCCTGCCCATGGGGAAACCCATGGGACGCTCTAATACAGACATGGTGCGAAGAGTCTATTGAGCTAGTTGGTAGTCCTCCGGCCCCTGAATGCGGCTAATCCTAA…
iCVB3 ΔDIII	TTAAAACAGCCTGTGGGTTGATCCCACCCACAGGCCCATTGGGCGCTAGCACTCTGGTATCACGGTACCTTTGTGCGCCTGTTTTATACCCCCTCCCCCAACTGTAACTTAGAAGTAACACACACCGATCAACAGTCAGCGTGGCACACCAGCCACGTTTTGATCAAGCACTTCTGTTACCCTTATCCGGCCAACTACTTCGAAAAACCTAGTAACACCGTGGAAGTTGCAGAGTGTTTCGCTCAGCACTACCCCAGTGTAGATCAGGTCGATGAGTCACCGCATTCCCCACGGGCGACCGTGGCGGTGGCTGCGTTGGCGGCCTGCCCATGGGGAAACCCATGGGACGCTCTAATACAGACATGGTGCGAAGAGTCTATTGAGCTAGTTGGTAGTCCT…
iCVB3 ΔDIV	TTAAAACAGCCTGTGGGTTGATCCCACCCACAGGCCCATTGGGCGCTAGCACTCTGGTATCACGGTACCTTTGTGCGCCTGTTTTATACCCCCTCCCCCAACTGTAACTTAGAAGTAACACACACCGATCAACAGTCAGCGTGGCACACCAGCCACGTTTTGATCAAGCACTTCTGTTACCCCGGACTGAGTATCAATAGACTGCTCACGCGGTTGAAGGAGAAAGCGTTCGTTATCCGAGTCCTCCGGCCCCTGAATGCGGCTAATCCTAACTGCGGAGCACACACCCTCAAGCCAGAGGGCAGTGTGTCGTAACGGGCAACTCTGCAGCGGAACCGACTACTTTGGGTGTCGTGTTTCATTTTATTCCTATACTGGCTGCTTATGGTGACAATTGAG…
iCVB3 ΔDVI	TTAAAACAGCCTGTGGGTTGATCCCACCCACAGGCCCATTGGGCGCTAGCACTCTGGTATCACGGTACCTTTGTGCGCCTGTTTTATACCCCCTCCCCCAACTGTAACTTAGAAGTAACACACACCGATCAACAGTCAGCGTGGCACACCAGCCACGTTTTGATCAAGCACTTCTGTTACCCCGGACTGAGTATCAATAGACTGCTCACGCGGTTGAAGGAGAAAGCGTTCGTTATCCGGCCAACTACTTCGAAAAACCTAGTAACACCGTGGAAGTTGCAGAGTGTTTCGCTCAGCACTACCCCAGTGTAGATCAGGTCGATGAGTCACCGCATTCCCCACGGGCGACCGTGGCGGTGGCTGCGTTGGCGGCCTGCCCATGGGGAAACCCATGGGACG…
iCVB3 ΔDVII	TTAAAACAGCCTGTGGGTTGATCCCACCCACAGGCCCATTGGGCGCTAGCACTCTGGTATCACGGTACCTTTGTGCGCCTGTTTTATACCCCCTCCCCCAACTGTAACTTAGAAGTAACACACACCGATCAACAGTCAGCGTGGCACACCAGCCACGTTTTGATCAAGCACTTCTGTTACCCCGGACTGAGTATCAATAGACTGCTCACGCGGTTGAAGGAGAAAGCGTTCGTTATCCGGCCAACTACTTCGAAAAACCTAGTAACACCGTGGAAGTTGCAGAGTGTTTCGCTCAGCACTACCCCAGTGTAGATCAGGTCGATGAGTCACCGCATTCCCCACGGGCGACCGTGGCGGTGGCTGCGTTGGCGGCCTGCCCATGGGGAAACCCATGGGACG…
iCVB3 Δ10bp	TTAAAACAGCCTGTGGGTTGATCCCACCCACAGGCCCATTGGGCGCTAGCACTCTGGTATCACGGTACCTTTGTGCGCCTGTTTTATACCCCCTCCCCCAACTGTAACTTAGAAGTAACACACACCGATCAACAGTCAGCGTGGCACACCAGCCACGTTTTGATCAAGCACTTCTGTTACCCCGGACTGAGTATCAATAGACTGCTCACGCGGTTGAAGGAGAAAGCGTTCGTTATCCGGCCAACTACTTCGAAAAACCTAGTAACACCGTGGAAGTTGCAGAGTGTTTCGCTCAGCACTACCCCAGTGTAGATCAGGTCGATGAGTCACCGCATTCCCCACGGGCGACCGTGGCGGTGGCTGCGTTGGCGGCCTGCCCATGGGGAAACCCATGGGACG…
iCVB3 Δ20bp	TTAAAACAGCCTGTGGGTTGATCCCACCCACAGGCCCATTGGGCGCTAGCACTCTGGTATCACGGTACCTTTGTGCGCCTGTTTTATACCCCCTCCCCCAACTGTAACTTAGAAGTAACACACACCGATCAACAGTCAGCGTGGCACACCAGCCACGTTTTGATCAAGCACTTCTGTTACCCCGGACTGAGTATCAATAGACTGCTCACGCGGTTGAAGGAGAAAGCGTTCGTTATCCGGCCAACTACTTCGAAAAACCTAGTAACACCGTGGAAGTTGCAGAGTGTTTCGCTCAGCACTACCCCAGTGTAGATCAGGTCGATGAGTCACCGCATTCCCCACGGGCGACCGTGGCGGTGGCTGCGTTGGCGGCCTGCCCATGGGGAAACCCATGGGACG…
iCVB3 Δ30bp	TTAAAACAGCCTGTGGGTTGATCCCACCCACAGGCCCATTGGGCGCTAGCACTCTGGTATCACGGTACCTTTGTGCGCCTGTTTTATACCCCCTCCCCCAACTGTAACTTAGAAGTAACACACACCGATCAACAGTCAGCGTGGCACACCAGCCACGTTTTGATCAAGCACTTCTGTTACCCCGGACTGAGTATCAATAGACTGCTCACGCGGTTGAAGGAGAAAGCGTTCGTTATCCGGCCAACTACTTCGAAAAACCTAGTAACACCGTGGAAGTTGCAGAGTGTTTCGCTCAGCACTACCCCAGTGTAGATCAGGTCGATGAGTCACCGCATTCCCCACGGGCGACCGTGGCGGTGGCTGCGTTGGCGGCCTGCCCATGGGGAAACCCATGGGACG…
iCVB3 Δ40bp	TTAAAACAGCCTGTGGGTTGATCCCACCCACAGGCCCATTGGGCGCTAGCACTCTGGTATCACGGTACCTTTGTGCGCCTGTTTTATACCCCCTCCCCCAACTGTAACTTAGAAGTAACACACACCGATCAACAGTCAGCGTGGCACACCAGCCACGTTTTGATCAAGCACTTCTGTTACCCCGGACTGAGTATCAATAGACTGCTCACGCGGTTGAAGGAGAAAGCGTTCGTTATCCGGCCAACTACTTCGAAAAACCTAGTAACACCGTGGAAGTTGCAGAGTGTTTCGCTCAGCACTACCCCAGTGTAGATCAGGTCGATGAGTCACCGCATTCCCCACGGGCGACCGTGGCGGTGGCTGCGTTGGCGGCCTGCCCATGGGGAAACCCATGGGACG…
iCVB3 Δ50bp	TTAAAACAGCCTGTGGGTTGATCCCACCCACAGGCCCATTGGGCGCTAGCACTCTGGTATCACGGTACCTTTGTGCGCCTGTTTTATACCCCCTCCCCCAACTGTAACTTAGAAGTAACACACACCGATCAACAGTCAGCGTGGCACACCAGCCACGTTTTGATCAAGCACTTCTGTTACCCCGGACTGAGTATCAATAGACTGCTCACGCGGTTGAAGGAGAAAGCGTTCGTTATCCGGCCAACTACTTCGAAAAACCTAGTAACACCGTGGAAGTTGCAGAGTGTTTCGCTCAGCACTACCCCAGTGTAGATCAGGTCGATGAGTCACCGCATTCCCCACGGGCGACCGTGGCGGTGGCTGCGTTGGCGGCCTGCCCATGGGGAAACCCATGGGACG…
iCVB3 Δ60bp	TTAAAACAGCCTGTGGGTTGATCCCACCCACAGGCCCATTGGGCGCTAGCACTCTGGTATCACGGTACCTTTGTGCGCCTGTTTTATACCCCCTCCCCCAACTGTAACTTAGAAGTAACACACACCGATCAACAGTCAGCGTGGCACACCAGCCACGTTTTGATCAAGCACTTCTGTTACCCCGGACTGAGTATCAATAGACTGCTCACGCGGTTGAAGGAGAAAGCGTTCGTTATCCGGCCAACTACTTCGAAAAACCTAGTAACACCGTGGAAGTTGCAGAGTGTTTCGCTCAGCACTACCCCAGTGTAGATCAGGTCGATGAGTCACCGCATTCCCCACGGGCGACCGTGGCGGTGGCTGCGTTGGCGGCCTGCCCATGGGGAAACCCATGGGACG…
iCVB3 Δ70bp	TTAAAACAGCCTGTGGGTTGATCCCACCCACAGGCCCATTGGGCGCTAGCACTCTGGTATCACGGTACCTTTGTGCGCCTGTTTTATACCCCCTCCCCCAACTGTAACTTAGAAGTAACACACACCGATCAACAGTCAGCGTGGCACACCAGCCACGTTTTGATCAAGCACTTCTGTTACCCCGGACTGAGTATCAATAGACTGCTCACGCGGTTGAAGGAGAAAGCGTTCGTTATCCGGCCAACTACTTCGAAAAACCTAGTAACACCGTGGAAGTTGCAGAGTGTTTCGCTCAGCACTACCCCAGTGTAGATCAGGTCGATGAGTCACCGCATTCCCCACGGGCGACCGTGGCGGTGGCTGCGTTGGCGGCCTGCCCATGGGGAAACCCATGGGACG…
iCVB3 Δ80bp	TTAAAACAGCCTGTGGGTTGATCCCACCCACAGGCCCATTGGGCGCTAGCACTCTGGTATCACGGTACCTTTGTGCGCCTGTTTTATACCCCCTCCCCCAACTGTAACTTAGAAGTAACACACACCGATCAACAGTCAGCGTGGCACACCAGCCACGTTTTGATCAAGCACTTCTGTTACCCCGGACTGAGTATCAATAGACTGCTCACGCGGTTGAAGGAGAAAGCGTTCGTTATCCGGCCAACTACTTCGAAAAACCTAGTAACACCGTGGAAGTTGCAGAGTGTTTCGCTCAGCACTACCCCAGTGTAGATCAGGTCGATGAGTCACCGCATTCCCCACGGGCGACCGTGGCGGTGGCTGCGTTGGCGGCCTGCCCATGGGGAAACCCATGGGACG…
iCVB3 Δ90bp	TTAAAACAGCCTGTGGGTTGATCCCACCCACAGGCCCATTGGGCGCTAGCACTCTGGTATCACGGTACCTTTGTGCGCCTGTTTTATACCCCCTCCCCCAACTGTAACTTAGAAGTAACACACACCGATCAACAGTCAGCGTGGCACACCAGCCACGTTTTGATCAAGCACTTCTGTTACCCCGGACTGAGTATCAATAGACTGCTCACGCGGTTGAAGGAGAAAGCGTTCGTTATCCGGCCAACTACTTCGAAAAACCTAGTAACACCGTGGAAGTTGCAGAGTGTTTCGCTCAGCACTACCCCAGTGTAGATCAGGTCGATGAGTCACCGCATTCCCCACGGGCGACCGTGGCGGTGGCTGCGTTGGCGGCCTGCCCATGGGGAAACCCATGGGACG…
iCVB3 Δ98bp	TTAAAACAGCCTGTGGGTTGATCCCACCCACAGGCCCATTGGGCGCTAGCACTCTGGTATCACGGTACCTTTGTGCGCCTGTTTTATACCCCCTCCCCCAACTGTAACTTAGAAGTAACACACACCGATCAACAGTCAGCGTGGCACACCAGCCACGTTTTGATCAAGCACTTCTGTTACCCCGGACTGAGTATCAATAGACTGCTCACGCGGTTGAAGGAGAAAGCGTTCGTTATCCGGCCAACTACTTCGAAAAACCTAGTAACACCGTGGAAGTTGCAGAGTGTTTCGCTCAGCACTACCCCAGTGTAGATCAGGTCGATGAGTCACCGCATTCCCCACGGGCGACCGTGGCGGTGGCTGCGTTGGCGGCCTGCCCATGGGGAAACCCATGGGACG…
synIRES01	TTAAAACAGCCTGTGGGTTGATCCCACCCACAGGCCCATTGGGCGCTAGCACTCTGGTATCACGGTACCTTTGTGCGCCTGTTTTATACCCCCTACTCACTATTTGTTTTCGCGCCCAGTTGCAAAAAGTGTCGCCCCCAACTGTAACTTAGAAGTAACACACACCGATCAACAGTCAGCGTGGCACACCAGCCACGTTTTGATCAAGCACTTCTGTTACCCCGGACTGAGTATCAATAGACTGCTCACGCGGTTGAAGGAGAAAGCGTTCGTTATCCGGCCAACTACTTCGAAAAACCTAGTAACACCGTGGAAGTTGCAGAGTGTTTCGCTCAGCACTACCCCAGTGTAGATCAGGTCGATGAGTCACCGCATTCCCCACGGGCGACCGTGGCGGTG…
synIRES02	TTAAAACAGCCTGTGGGTTGATCCCACCCACAGGCCCATTGGGCGCTAGCACTCTGGTATCACGGTACCTTTGTGCGCCTGTTTTATACCCCCTCCCCCAACTGTAACTTAGAAGTAACACACACCGATCAACAGTCAGCGTGACTCACTATTTGTTTTCGCGCCCAGTTGCAAAAAGTGTCGCACGTTTTGATCAAGCACTTCTGTTACCCCGGACTGAGTATCAATAGACTGCTCACGCGGTTGAAGGAGAAAGCGTTCGTTATCCGGCCAACTACTTCGAAAAACCTAGTAACACCGTGGAAGTTGCAGAGTGTTTCGCTCAGCACTACCCCAGTGTAGATCAGGTCGATGAGTCACCGCATTCCCCACGGGCGACCGTGGCGGTGGCTGCGTTGG…
synIRES03	TTAAAACAGCCTGTGGGTTGATCCCACCCACAGGCCCATTGGGCGCTAGCACTCTGGTATCACGGTACCTTTGTGCGCCTGTTTTATACCCCCTCCCCCAACTGTAACTTAGAAGTAACACACACCGATCAACAGTCAGCGTGGCACACCAGCCACGTTTTGATCAAGCACTTCTGTTACCACTCACTATTTGTTTTCGCGCCCAGTTGCAAAAAGTGTCGCCGGACTGAGTATCAATAGACTGCTCACGCGGTTGAAGGAGAAAGCGTTCGTTATCCGGCCAACTACTTCGAAAAACCTAGTAACACCGTGGAAGTTGCAGAGTGTTTCGCTCAGCACTACCCCAGTGTAGATCAGGTCGATGAGTCACCGCATTCCCCACGGGCGACCGTGGCGGTG…
synIRES04	TTAAAACAGCCTGTGGGTTGATCCCACCCACAGGCCCATTGGGCGCTAGCACTCTGGTATCACGGTACCTTTGTGCGCCTGTTTTATACCCCCTCCCCCAACTGTAACTTAGAAGTAACACACACCGATCAACAGTCAGCGTGGCACACCAGCCACGTTTTGATCAAGCACTTCTGTTACCCCGGACTGAGTATCAATAGACTGCACTCACTATTTGTTTTCGCGCCCAGTTGCAAAAAGTGTCGGCGGTTGAAGGAGAAAGCGTTCGTTATCCGGCCAACTACTTCGAAAAACCTAGTAACACCGTGGAAGTTGCAGAGTGTTTCGCTCAGCACTACCCCAGTGTAGATCAGGTCGATGAGTCACCGCATTCCCCACGGGCGACCGTGGCGGTGGCTG…
synIRES05	TTAAAACAGCCTGTGGGTTGATCCCACCCACAGGCCCATTGGGCGCTAGCACTCTGGTATCACGGTACCTTTGTGCGCCTGTTTTATACCCCCTCCCCCAACTGTAACTTAGAAGTAACACACACCGATCAACAGTCAGCGTGGCACACCAGCCACGTTTTGATCAAGCACTTCTGTTACCCCGGACTGAGTATCAATAGACTGCTCACGCGGTTGAAGGAGAAAGCGTTCGTTATACTCACTATTTGTTTTCGCGCCCAGTTGCAAAAAGTGTCGCCGGCCAACTACTTCGAAAAACCTAGTAACACCGTGGAAGTTGCAGAGTGTTTCGCTCAGCACTACCCCAGTGTAGATCAGGTCGATGAGTCACCGCATTCCCCACGGGCGACCGTGGCGGTG…
synIRES06	TTAAAACAGCCTGTGGGTTGATCCCACCCACAGGCCCATTGGGCGCTAGCACTCTGGTATCACGGTACCTTTGTGCGCCTGTTTTATACCCCCTCCCCCAACTGTAACTTAGAAGTAACACACACCGATCAACAGTCAGCGTGGCACACCAGCCACGTTTTGATCAAGCACTTCTGTTACCCCGGACTGAGTATCAATAGACTGCTCACGCGGTTGAAGGAGAAAGCGTTCGTTATCCGGCCAACTACTTCGAAAAACCTAGTAACACCGTGGAAGTTGCAGAGTGTTTCGCTCAGCACTACTCACTATTTGTTTTCGCGCCCAGTTGCAAAAAGTGTCGAGTGTAGATCAGGTCGATGAGTCACCGCATTCCCCACGGGCGACCGTGGCGGTGGCTGC…
synIRES07	TTAAAACAGCCTGTGGGTTGATCCCACCCACAGGCCCATTGGGCGCTAGCACTCTGGTATCACGGTACCTTTGTGCGCCTGTTTTATACCCCCTCCCCCAACTGTAACTTAGAAGTAACACACACCGATCAACAGTCAGCGTGGCACACCAGCCACGTTTTGATCAAGCACTTCTGTTACCCCGGACTGAGTATCAATAGACTGCTCACGCGGTTGAAGGAGAAAGCGTTCGTTATCCGGCCAACTACTTCGAAAAACCTAGTAACACCGTGGAAGTTGCAGAGTGTTTCGCTCAGCACTACCCCAGTGTAGATCAGGTCGATGAGTCACCGCACTCACTATTTGTTTTCGCGCCCAGTTGCAAAAAGTGTCGGCGGTGGCTGCGTTGGCGGCCTGCCC…
synIRES08	TTAAAACAGCCTGTGGGTTGATCCCACCCACAGGCCCATTGGGCGCTAGCACTCTGGTATCACGGTACCTTTGTGCGCCTGTTTTATACCCCCTCCCCCAACTGTAACTTAGAAGTAACACACACCGATCAACAGTCAGCGTGGCACACCAGCCACGTTTTGATCAAGCACTTCTGTTACCCCGGACTGAGTATCAATAGACTGCTCACGCGGTTGAAGGAGAAAGCGTTCGTTATCCGGCCAACTACTTCGAAAAACCTAGTAACACCGTGGAAGTTGCAGAGTGTTTCGCTCAGCACTACCCCAGTGTAGATCAGGTCGATGAGTCACCGCATTCCCCACGGGCGACCGTGGCGGTGGCTGCGTTGGCGGCCTGCCCATGGGACTCACTATTTGTTT…
synIRES09	TTAAAACAGCCTGTGGGTTGATCCCACCCACAGGCCCATTGGGCGCTAGCACTCTGGTATCACGGTACCTTTGTGCGCCTGTTTTATACCCCCTCCCCCAACTGTAACTTAGAAGTAACACACACCGATCAACAGTCAGCGTGGCACACCAGCCACGTTTTGATCAAGCACTTCTGTTACCCCGGACTGAGTATCAATAGACTGCTCACGCGGTTGAAGGAGAAAGCGTTCGTTATCCGGCCAACTACTTCGAAAAACCTAGTAACACCGTGGAAGTTGCAGAGTGTTTCGCTCAGCACTACCCCAGTGTAGATCAGGTCGATGAGTCACCGCATTCCCCACGGGCGACCGTGGCGGTGGCTGCGTTGGCGGCCTGCCCATGGGGAAACCCATGGGACG…
synIRES10	TTAAAACAGCCTGTGGGTTGATCCCACCCACAGGCCCATTGGGCGCTAGCACTCTGGTATCACGGTACCTTTGTGCGCCTGTTTTATACCCCCTCCCCCAACTGTAACTTAGAAGTAACACACACCGATCAACAGTCAGCGTGGCACACCAGCCACGTTTTGATCAAGCACTTCTGTTACCCCGGACTGAGTATCAATAGACTGCTCACGCGGTTGAAGGAGAAAGCGTTCGTTATCCGGCCAACTACTTCGAAAAACCTAGTAACACCGTGGAAGTTGCAGAGTGTTTCGCTCAGCACTACCCCAGTGTAGATCAGGTCGATGAGTCACCGCATTCCCCACGGGCGACCGTGGCGGTGGCTGCGTTGGCGGCCTGCCCATGGGGAAACCCATGGGACG…
synIRES11	TTAAAACAGCCTGTGGGTTGATCCCACCCACAGGCCCATTGGGCGCTAGCACTCTGGTATCACGGTACCTTTGTGCGCCTGTTTTATACCCCCTCCCCCAACTGTAACTTAGAAGTAACACACACCGATCAACAGTCAGCGTGGCACACCAGCCACGTTTTGATCAAGCACTTCTGTTACCCCGGACTGAGTATCAATAGACTGCTCACGCGGTTGAAGGAGAAAGCGTTCGTTATCCGGCCAACTACTTCGAAAAACCTAGTAACACCGTGGAAGTTGCAGAGTGTTTCGCTCAGCACTACCCCAGTGTAGATCAGGTCGATGAGTCACCGCATTCCCCACGGGCGACCGTGGCGGTGGCTGCGTTGGCGGCCTGCCCATGGGGAAACCCATGGGACG…
iCVB3 ΔupperDV v1	TTAAAACAGCCTGTGGGTTGATCCCACCCACAGGCCCATTGGGCGCTAGCACTCTGGTATCACGGTACCTTTGTGCGCCTGTTTTATACCCCCTCCCCCAACTGTAACTTAGAAGTAACACACACCGATCAACAGTCAGCGTGGCACACCAGCCACGTTTTGATCAAGCACTTCTGTTACCCCGGACTGAGTATCAATAGACTGCTCACGCGGTTGAAGGAGAAAGCGTTCGTTATCCGGCCAACTACTTCGAAAAACCTAGTAACACCGTGGAAGTTGCAGAGTGTTTCGCTCAGCACTACCCCAGTGTAGATCAGGTCGATGAGTCACCGCATTCCCCACGGGCGACCGTGGCGGTGGCTGCGTTGGCGGCCTGCCCATGGGGAAACCCATGGGACG…
iCVB3 ΔupperDV v2	TTAAAACAGCCTGTGGGTTGATCCCACCCACAGGCCCATTGGGCGCTAGCACTCTGGTATCACGGTACCTTTGTGCGCCTGTTTTATACCCCCTCCCCCAACTGTAACTTAGAAGTAACACACACCGATCAACAGTCAGCGTGGCACACCAGCCACGTTTTGATCAAGCACTTCTGTTACCCCGGACTGAGTATCAATAGACTGCTCACGCGGTTGAAGGAGAAAGCGTTCGTTATCCGGCCAACTACTTCGAAAAACCTAGTAACACCGTGGAAGTTGCAGAGTGTTTCGCTCAGCACTACCCCAGTGTAGATCAGGTCGATGAGTCACCGCATTCCCCACGGGCGACCGTGGCGGTGGCTGCGTTGGCGGCCTGCCCATGGGGAAACCCATGGGACG…
iCVB3 ΔupperDV v3	TTAAAACAGCCTGTGGGTTGATCCCACCCACAGGCCCATTGGGCGCTAGCACTCTGGTATCACGGTACCTTTGTGCGCCTGTTTTATACCCCCTCCCCCAACTGTAACTTAGAAGTAACACACACCGATCAACAGTCAGCGTGGCACACCAGCCACGTTTTGATCAAGCACTTCTGTTACCCCGGACTGAGTATCAATAGACTGCTCACGCGGTTGAAGGAGAAAGCGTTCGTTATCCGGCCAACTACTTCGAAAAACCTAGTAACACCGTGGAAGTTGCAGAGTGTTTCGCTCAGCACTACCCCAGTGTAGATCAGGTCGATGAGTCACCGCATTCCCCACGGGCGACCGTGGCGGTGGCTGCGTTGGCGGCCTGCCCATGGGGAAACCCATGGGACG…
iCVB3 ΔupperDV v4	TTAAAACAGCCTGTGGGTTGATCCCACCCACAGGCCCATTGGGCGCTAGCACTCTGGTATCACGGTACCTTTGTGCGCCTGTTTTATACCCCCTCCCCCAACTGTAACTTAGAAGTAACACACACCGATCAACAGTCAGCGTGGCACACCAGCCACGTTTTGATCAAGCACTTCTGTTACCCCGGACTGAGTATCAATAGACTGCTCACGCGGTTGAAGGAGAAAGCGTTCGTTATCCGGCCAACTACTTCGAAAAACCTAGTAACACCGTGGAAGTTGCAGAGTGTTTCGCTCAGCACTACCCCAGTGTAGATCAGGTCGATGAGTCACCGCATTCCCCACGGGCGACCGTGGCGGTGGCTGCGTTGGCGGCCTGCCCATGGGGAAACCCATGGGACG…
iCVB3 ΔupperDV v1 + Apt-eIF4G	TTAAAACAGCCTGTGGGTTGATCCCACCCACAGGCCCATTGGGCGCTAGCACTCTGGTATCACGGTACCTTTGTGCGCCTGTTTTATACCCCCTCCCCCAACTGTAACTTAGAAGTAACACACACCGATCAACAGTCAGCGTGGCACACCAGCCACGTTTTGATCAAGCACTTCTGTTACCCCGGACTGAGTATCAATAGACTGCTCACGCGGTTGAAGGAGAAAGCGTTCGTTATCCGGCCAACTACTTCGAAAAACCTAGTAACACCGTGGAAGTTGCAGAGTGTTTCGCTCAGCACTACCCCAGTGTAGATCAGGTCGATGAGTCACCGCATTCCCCACGGGCGACCGTGGCGGTGGCTGCGTTGGCGGCCTGCCCATGGGTACCACTCACTATTT…
iCVB3 ΔupperDV v2 + Apt-eIF4G	TTAAAACAGCCTGTGGGTTGATCCCACCCACAGGCCCATTGGGCGCTAGCACTCTGGTATCACGGTACCTTTGTGCGCCTGTTTTATACCCCCTCCCCCAACTGTAACTTAGAAGTAACACACACCGATCAACAGTCAGCGTGGCACACCAGCCACGTTTTGATCAAGCACTTCTGTTACCCCGGACTGAGTATCAATAGACTGCTCACGCGGTTGAAGGAGAAAGCGTTCGTTATCCGGCCAACTACTTCGAAAAACCTAGTAACACCGTGGAAGTTGCAGAGTGTTTCGCTCAGCACTACCCCAGTGTAGATCAGGTCGATGAGTCACCGCATTCCCCACGGGCGACCGTGGCGGTGGCTGCGTTGGCGGCCTGCCCATGGGTACCACTCACTATTT…
iCVB3 ΔupperDV v3 + Apt-eIF4G	TTAAAACAGCCTGTGGGTTGATCCCACCCACAGGCCCATTGGGCGCTAGCACTCTGGTATCACGGTACCTTTGTGCGCCTGTTTTATACCCCCTCCCCCAACTGTAACTTAGAAGTAACACACACCGATCAACAGTCAGCGTGGCACACCAGCCACGTTTTGATCAAGCACTTCTGTTACCCCGGACTGAGTATCAATAGACTGCTCACGCGGTTGAAGGAGAAAGCGTTCGTTATCCGGCCAACTACTTCGAAAAACCTAGTAACACCGTGGAAGTTGCAGAGTGTTTCGCTCAGCACTACCCCAGTGTAGATCAGGTCGATGAGTCACCGCATTCCCCACGGGCGACCGTGGCGGTGGCTGCGTTGGCGGCCTGCCCATGGGTACCACTCACTATTT…
iCVB3 ΔupperDV v4 + Apt-eIF4G	TTAAAACAGCCTGTGGGTTGATCCCACCCACAGGCCCATTGGGCGCTAGCACTCTGGTATCACGGTACCTTTGTGCGCCTGTTTTATACCCCCTCCCCCAACTGTAACTTAGAAGTAACACACACCGATCAACAGTCAGCGTGGCACACCAGCCACGTTTTGATCAAGCACTTCTGTTACCCCGGACTGAGTATCAATAGACTGCTCACGCGGTTGAAGGAGAAAGCGTTCGTTATCCGGCCAACTACTTCGAAAAACCTAGTAACACCGTGGAAGTTGCAGAGTGTTTCGCTCAGCACTACCCCAGTGTAGATCAGGTCGATGAGTCACCGCATTCCCCACGGGCGACCGTGGCGGTGGCTGCGTTGGCGGCCTGCCCATGGGTACCACTCACTATTT…

## Sheet: HRV-B3 IRES
Description	Sequence
iHRV-B3 WT	TTAAAACAGCGGATGGGTACCCCACCATCCGACCCACTGGGTGTAGTACTCTGGTACTTCGTACCTTTGTACGCCTGTTCTTCCCATTGTACCCTTCCTGAACTTCCAACCCAAGTAACGTTAGAAGCTCAACATTTAGTACAACAGGAAGCACCACATCCAGTGGTGTTTAGTACAAGCACTTCTGTTTCCCCGGAGCGAGGTATAGGCTGTACCCACTGCCAAAAACCTTTAACCGTTATCCGCCAACCAACTACGTAAAAGCTAGTAGTATTATGTTTTTAACTAGGCGTTCGATCAGGTGGATTTCCCCTCCACTAGTTTGGTCGATGAGGCTAGGAATTCCCCACGGGTGACCGTGTCCTAGCCTGCGTGGCGGCCAACCCAGCTTATGCTGGG…
iHRV-B3 + distal Apt-eIF4G v1	TTAAAACAGCGGATGGGTACCCCACCATCCGACCCACTGGGTGTAGTACTCTGGTACTTCGTACCTTTGTACGCCTGTTCTTCCCATTGTACCCTTCCTGAACTTCCAACCCAAGTAACGTTAGAAGCTCAACATTTAGTACAACAGGAAGCACCACATCCAGTGGTGTTTAGTACAAGCACTTCTGTTTCCCCGGAGCGAGGTATAGGCTGTACCCACTGCCAAAAACCTTTAACCGTTATCCGCCAACCAACTACGTAAAAGCTAGTAGTATTATGTTTTTAACTAGGCGTTCGATCAGGTGGAACTCACTATTTGTTTTCGCGCCCAGTTGCAAAAAGTGTCGTCCACTAGTTTGGTCGATGAGGCTAGGAATTCCCCACGGGTGACCGTGTCCTA…
iHRV-B3 + distal Apt-eIF4G v2	TTAAAACAGCGGATGGGTACCCCACCATCCGACCCACTGGGTGTAGTACTCTGGTACTTCGTACCTTTGTACGCCTGTTCTTCCCATTGTACCCTTCCTGAACTTCCAACCCAAGTAACGTTAGAAGCTCAACATTTAGTACAACAGGAAGCACCACATCCAGTGGTGTTTAGTACAAGCACTTCTGTTTCCCCGGAGCGAGGTATAGGCTGTACCCACTGCCAAAAACCTTTAACCGTTATCCGCCAACCAACTACGTAAAAGCTAGTAGTATTATGTTTTTAACTAGGCGTTCGATCAGGCGGACTCACTATTTGTTTTCGCGCCCAGTTGCAAAAAGTGTCGCCGCCAGTTTGGTCGATGAGGCTAGGAATTCCCCACGGGTGACCGTGTCCTAGC…
iHRV-B3 + distal Apt-eIF4G v3	TTAAAACAGCGGATGGGTACCCCACCATCCGACCCACTGGGTGTAGTACTCTGGTACTTCGTACCTTTGTACGCCTGTTCTTCCCATTGTACCCTTCCTGAACTTCCAACCCAAGTAACGTTAGAAGCTCAACATTTAGTACAACAGGAAGCACCACATCCAGTGGTGTTTAGTACAAGCACTTCTGTTTCCCCGGAGCGAGGTATAGGCTGTACCCACTGCCAAAAACCTTTAACCGTTATCCGCCAACCAACTACGTAAAAGCTAGTAGTATTATGTTTTTAACTAGGCGTTCGATCAGGCGACTCACTATTTGTTTTCGCGCCCAGTTGCAAAAAGTGTCGCGCCAGTTTGGTCGATGAGGCTAGGAATTCCCCACGGGTGACCGTGTCCTAGCCT…
iHRV-B3 + distal Apt-eIF4G v4	TTAAAACAGCGGATGGGTACCCCACCATCCGACCCACTGGGTGTAGTACTCTGGTACTTCGTACCTTTGTACGCCTGTTCTTCCCATTGTACCCTTCCTGAACTTCCAACCCAAGTAACGTTAGAAGCTCAACATTTAGTACAACAGGAAGCACCACATCCAGTGGTGTTTAGTACAAGCACTTCTGTTTCCCCGGAGCGAGGTATAGGCTGTACCCACTGCCAAAAACCTTTAACCGTTATCCGCCAACCAACTACGTAAAAGCTAGTAGTATTATGTTTTTAACTAGGCGTTCGATCAGGCACTCACTATTTGTTTTCGCGCCCAGTTGCAAAAAGTGTCGGCCAGTTTGGTCGATGAGGCTAGGAATTCCCCACGGGTGACCGTGTCCTAGCCTGC…
iHRV-B3 + distal Apt-eIF4G v5	TTAAAACAGCGGATGGGTACCCCACCATCCGACCCACTGGGTGTAGTACTCTGGTACTTCGTACCTTTGTACGCCTGTTCTTCCCATTGTACCCTTCCTGAACTTCCAACCCAAGTAACGTTAGAAGCTCAACATTTAGTACAACAGGAAGCACCACATCCAGTGGTGTTTAGTACAAGCACTTCTGTTTCCCCGGAGCGAGGTATAGGCTGTACCCACTGCCAAAAACCTTTAACCGTTATCCGCCAACCAACTACGTAAAAGCTAGTAGTATTATGTTTTTAACTAGGCGTTCGATCAGGTGGAGACTCACTATTTGTTTTCGCGCCCAGTTGCAAAAAGTGTCGCTCCACTAGTTTGGTCGATGAGGCTAGGAATTCCCCACGGGTGACCGTGTCC…
iHRV-B3 + distal Apt-eIF4G v6	TTAAAACAGCGGATGGGTACCCCACCATCCGACCCACTGGGTGTAGTACTCTGGTACTTCGTACCTTTGTACGCCTGTTCTTCCCATTGTACCCTTCCTGAACTTCCAACCCAAGTAACGTTAGAAGCTCAACATTTAGTACAACAGGAAGCACCACATCCAGTGGTGTTTAGTACAAGCACTTCTGTTTCCCCGGAGCGAGGTATAGGCTGTACCCACTGCCAAAAACCTTTAACCGTTATCCGCCAACCAACTACGTAAAAGCTAGTAGTATTATGTTTTTAACTAGGCGTTCGATCAGGTGGAGGACTCACTATTTGTTTTCGCGCCCAGTTGCAAAAAGTGTCGCCTCCACTAGTTTGGTCGATGAGGCTAGGAATTCCCCACGGGTGACCGTGT…
iHRV-B3 + apical Apt-eIF4G v1	TTAAAACAGCGGATGGGTACCCCACCATCCGACCCACTGGGTGTAGTACTCTGGTACTTCGTACCTTTGTACGCCTGTTCTTCCCATTGTACCCTTCCTGAACTTCCAACCCAAGTAACGTTAGAAGCTCAACATTTAGTACAACAGGAAGCACCACATCCAGTGGTGTTTAGTACAAGCACTTCTGTTTCCCCGGAGCGAGGTATAGGCTGTACCCACTGCCAAAAACCTTTAACCGTTATCCGCCAACCAACTACGTAAAAGCTAGTAGTATTATGTTTTTAACTAGGCGTTCGATCAGGTGGATTTCCCCTCCACTAGTTTGGTCGATGAGGCTAGGAACTCACTATTTGTTTTCGCGCCCAGTTGCAAAAAGTGTCGTCCTAGCCTGCGTGGCGG…
iHRV-B3 + apical Apt-eIF4G v2	TTAAAACAGCGGATGGGTACCCCACCATCCGACCCACTGGGTGTAGTACTCTGGTACTTCGTACCTTTGTACGCCTGTTCTTCCCATTGTACCCTTCCTGAACTTCCAACCCAAGTAACGTTAGAAGCTCAACATTTAGTACAACAGGAAGCACCACATCCAGTGGTGTTTAGTACAAGCACTTCTGTTTCCCCGGAGCGAGGTATAGGCTGTACCCACTGCCAAAAACCTTTAACCGTTATCCGCCAACCAACTACGTAAAAGCTAGTAGTATTATGTTTTTAACTAGGCGTTCGATCAGGTGGATTTCCCCTCCACTAGTTTGGTCGATGAGGCTAGGAATTCCCCACGGACTCACTATTTGTTTTCGCGCCCAGTTGCAAAAAGTGTCGCCGTGTC…
iHRV-B3 + proximal Apt-eIF4G v1	TTAAAACAGCGGATGGGTACCCCACCATCCGACCCACTGGGTGTAGTACTCTGGTACTTCGTACCTTTGTACGCCTGTTCTTCCCATTGTACCCTTCCTGAACTTCCAACCCAAGTAACGTTAGAAGCTCAACATTTAGTACAACAGGAAGCACCACATCCAGTGGTGTTTAGTACAAGCACTTCTGTTTCCCCGGAGCGAGGTATAGGCTGTACCCACTGCCAAAAACCTTTAACCGTTATCCGCCAACCAACTACGTAAAAGCTAGTAGTATTATGTTTTTAACTAGGCGTTCGATCAGGTGGATTTCCCCTCCACTAGTTTGGTCGATGAGGCTAGGAATTCCCCACGGGTGACCGTGTCCTAGCCTGCGTGGCGGCCAACCCAGCACTCACTATT…
iHRV-B3 + proximal Apt-eIF4G v2	TTAAAACAGCGGATGGGTACCCCACCATCCGACCCACTGGGTGTAGTACTCTGGTACTTCGTACCTTTGTACGCCTGTTCTTCCCATTGTACCCTTCCTGAACTTCCAACCCAAGTAACGTTAGAAGCTCAACATTTAGTACAACAGGAAGCACCACATCCAGTGGTGTTTAGTACAAGCACTTCTGTTTCCCCGGAGCGAGGTATAGGCTGTACCCACTGCCAAAAACCTTTAACCGTTATCCGCCAACCAACTACGTAAAAGCTAGTAGTATTATGTTTTTAACTAGGCGTTCGATCAGGTGGATTTCCCCTCCACTAGTTTGGTCGATGAGGCTAGGAATTCCCCACGGGTGACCGTGTCCTAGCCTGCGTGGCGGCCAACCCGGACTCACTATTT…
iHRV-B3 + proximal Apt-eIF4G v3	TTAAAACAGCGGATGGGTACCCCACCATCCGACCCACTGGGTGTAGTACTCTGGTACTTCGTACCTTTGTACGCCTGTTCTTCCCATTGTACCCTTCCTGAACTTCCAACCCAAGTAACGTTAGAAGCTCAACATTTAGTACAACAGGAAGCACCACATCCAGTGGTGTTTAGTACAAGCACTTCTGTTTCCCCGGAGCGAGGTATAGGCTGTACCCACTGCCAAAAACCTTTAACCGTTATCCGCCAACCAACTACGTAAAAGCTAGTAGTATTATGTTTTTAACTAGGCGTTCGATCAGGTGGATTTCCCCTCCACTAGTTTGGTCGATGAGGCTAGGAATTCCCCACGGGTGACCGTGTCCTAGCCTGCGTGGCGGCCAACCCGACTCACTATTTG…
iHRV-B3 + proximal Apt-eIF4G v4	TTAAAACAGCGGATGGGTACCCCACCATCCGACCCACTGGGTGTAGTACTCTGGTACTTCGTACCTTTGTACGCCTGTTCTTCCCATTGTACCCTTCCTGAACTTCCAACCCAAGTAACGTTAGAAGCTCAACATTTAGTACAACAGGAAGCACCACATCCAGTGGTGTTTAGTACAAGCACTTCTGTTTCCCCGGAGCGAGGTATAGGCTGTACCCACTGCCAAAAACCTTTAACCGTTATCCGCCAACCAACTACGTAAAAGCTAGTAGTATTATGTTTTTAACTAGGCGTTCGATCAGGTGGATTTCCCCTCCACTAGTTTGGTCGATGAGGCTAGGAATTCCCCACGGGTGACCGTGTCCTAGCCTGCGTGGCGGCCAACCCACTCACTATTTGT…
iHRV-B3 + proximal Apt-eIF4G v5	TTAAAACAGCGGATGGGTACCCCACCATCCGACCCACTGGGTGTAGTACTCTGGTACTTCGTACCTTTGTACGCCTGTTCTTCCCATTGTACCCTTCCTGAACTTCCAACCCAAGTAACGTTAGAAGCTCAACATTTAGTACAACAGGAAGCACCACATCCAGTGGTGTTTAGTACAAGCACTTCTGTTTCCCCGGAGCGAGGTATAGGCTGTACCCACTGCCAAAAACCTTTAACCGTTATCCGCCAACCAACTACGTAAAAGCTAGTAGTATTATGTTTTTAACTAGGCGTTCGATCAGGTGGATTTCCCCTCCACTAGTTTGGTCGATGAGGCTAGGAATTCCCCACGGGTGACCGTGTCCTAGCCTGCGTGGCGGCCAACCCAGCCACTCACTAT…
iHRV-B3 + proximal Apt-eIF4G v6	TTAAAACAGCGGATGGGTACCCCACCATCCGACCCACTGGGTGTAGTACTCTGGTACTTCGTACCTTTGTACGCCTGTTCTTCCCATTGTACCCTTCCTGAACTTCCAACCCAAGTAACGTTAGAAGCTCAACATTTAGTACAACAGGAAGCACCACATCCAGTGGTGTTTAGTACAAGCACTTCTGTTTCCCCGGAGCGAGGTATAGGCTGTACCCACTGCCAAAAACCTTTAACCGTTATCCGCCAACCAACTACGTAAAAGCTAGTAGTATTATGTTTTTAACTAGGCGTTCGATCAGGTGGATTTCCCCTCCACTAGTTTGGTCGATGAGGCTAGGAATTCCCCACGGGTGACCGTGTCCTAGCCTGCGTGGCGGCCAACCCAGCCCACTCACTA…
iHRV-B3 + double Apt-eIF4G	TTAAAACAGCGGATGGGTACCCCACCATCCGACCCACTGGGTGTAGTACTCTGGTACTTCGTACCTTTGTACGCCTGTTCTTCCCATTGTACCCTTCCTGAACTTCCAACCCAAGTAACGTTAGAAGCTCAACATTTAGTACAACAGGAAGCACCACATCCAGTGGTGTTTAGTACAAGCACTTCTGTTTCCCCGGAGCGAGGTATAGGCTGTACCCACTGCCAAAAACCTTTAACCGTTATCCGCCAACCAACTACGTAAAAGCTAGTAGTATTATGTTTTTAACTAGGCGTTCGATCAGGTGGAACTCACTATTTGTTTTCGCGCCCAGTTGCAAAAAGTGTCGTCCACTAGTTTGGTCGATGAGGCTAGGAATTCCCCACGGGTGACCGTGTCCTA…

## Sheet: Other IRES
Description	Sequence
iCVA20	TTAAAACAGCTCTGGGGTTGTACCCACCCCAGAGGCCCACGTGGCGGCTAGTACTCCGGTATTACGGTACCCTTGTACGCCTGTTTTATACTCCCTCCCTCGTAACTTAGAAGCACAAAACCAAGTTCAATAGAAGGGGGTGCAAACCAGTACCACCACGAACAAGCATTTCTGTTTCCCCGGTGATGTTGTATAGACTGCCCGCGCGGTTGAAAGCAACGGTACCGTTACCCGCTCAAGTACTTCGAGAAGCCTAGTATTACCTTGGAATCTTCGATGCGTTGCGTTCAGCACTCGACCCTGGAGTGTAGCTTAGGCTGATGAGTCTGGACGTCCCTCACCGGTGACGGTGGTCCAGGCTGCGTTGGCGGCCTACCTATGGCTAACGCCATAGGACGC…
iEchoV-E11	TTAAAACAGCCTGTGGGTTGTACCCACCCACAGGGCCCACTGGGCGCTAGCACACTGGTATCACGGTACCTTTGTGCGCCTGTTTTATACCCCCTTCCCGCAACCGCAAATTTAGAAGCAAAGCTAACCCGATCGATAGCGGATGCGCATGCCAGCCGCATTTTGATCAAGTACTTCTGTTTCCCCGGACCGAGTATCAATAGACTGCTCACGCGGTTGAAGGAGAAAACGTCCGTTACCCGACCAACTACTTCGAGAAACCTAGTAACATCATGAATGTTGCAGGGCGTTTCGATCAGCACGACCCTGGTGTAGATCAGGCTGATGAGTCACCGCATTCCCCACGGGTGACCGTGGCGGTGGCTGCGTTGGCGGCCTGCCTATGGGGTGACCCATAGG…
iSimianEV-A	GAGTGTTCCCACCCAACAGGCCCACTGGGTGTTGTACTCTGGTATTACGGTACCTTTGTACGCCTATTTTATTTCCCCCCCCTTTTTGAAACTTAGAAGTTAATAATAAACACGCTCACTAGGTGCACTACATCCAGTAGTGTAATGAGCAAGCACTTCTGTCTTCCCCGGGAGGGATATATGGTACGCTGTGCAAACGGCGGAAATTAATCCTACCGTTAACCGCCCACCTACTCCGAGAAGCCTAGTACCTAATTGGATTTATCAATGGAGTTGCGCTCAGCAGGTGACCCTGACCTGCCAGCTCCGGCTGATGGACCTGGGCTTTCCCCACAGGCGACTGTGGCCCAGGTCGCGTGGCGGCCGGCCCACCCCCCTGGGTGGGACGCCTTGATAATG…
iCovid19	ATTAAAGGTTTATACCTTCCCAGGTAACAAACCAACCAACTTTCGATCTCTTGTAGATCTGTTCTCTAAACGAACTTTAAAATCTGTGTGGCTGTCACTCGGCTGCATGCTTAGTGCACTCACGCAGTATAATTAATAACTAATTACTGTCGTTGACAGGACACGAGTAACTCGTCTATCTTCTGCAGGCTGCTTACGGTTTCGTCCGTGTTGCAGCCGATCATCAGCACATCTAGGTTTCGTCCGGGTGTGACCGAAAGGTAAG
iHRV-A57	TTGTTTGATGCCAGTTTTATCTCCCCCCCCAATTGCAACTTAGAAGATGTACACAAAGACCAATAGGCAGTGGTCACCCAGACCACTGAAGGTCAAGCACTTCTGTCTCCCCGGTCAAAGTTGATATGCTCCAACAGGGCAAAAACAACTTAGATCGTTATCCGCAAAGTGCCTACGCAAAGCTTAGTACCATCTTTGAGAGCCTATGGTTGGTCGCTCCACTGAACCCCACAGTAGACCTGGCAGATGAGGCTAGAAGACCCCCACTGGCGACAGTGTTCTAGCCTGCGTGGCTGCCTGCACACCCTTACGGGTGTGAAGCCATATGTTTGACAAGGTGCGAAGAGCCCCGTGTGCTCACTTTGAGTCCTCCGGCCCCTGAATGTGGCTAACCTTAAC…
iEchoV11	TTAAAACAGCCTGTGGGTTGTACCCACCCACAGGGCCCACTGGGCGCTAGCACACTGGTATCACGGTACCTTTGTGCGCCTGTTTTATACCCCCTTCCCGCAACCGCAAATTTAGAAGCAAAGCTAACCCGATCGATAGCGGATGCGCATGCCAGCCGCATTTTGATCAAGTACTTCTGTTTCCCCGGACCGAGTATCAATAGACTGCTCACGCGGTTGAAGGAGAAAACGTCCGTTACCCGACCAACTACTTCGAGAAACCTAGTAACATCATGAATGTTGCAGGGCGTTTCGATCAGCACGACCCTGGTGTAGATCAGGCTGATGAGTCACCGCATTCCCCACGGGTGACCGTGGCGGTGGCTGCGTTGGCGGCCTGCCTATGGGGTGACCCATAGG…
iCrPV	TTCTAGCACTAGTAAAGCAAAAATGTGATCTTGCTTGTAAATACAATTTTGAGAGGTTAATAAATTACAAGTAGTGCTATTTTTGTATTTAGGTTAGCTATTTAGCTTTACGTTCCAGGATGCCTAGTGGCAGCCCCACAATATCCAGGAAGCCCTCTCTGCGGTTTTTCAGATTAGGTAGTCGAAAAACCTAAGAAATTTACCTGCTACATTTCAAGATAATCTAGCCACC
iHRV-A89	TTAAAACTGGGAGTGGGTTGTTCCCACTCACTCCACCCATGCGGTGTTGTACTCTGTTATTACGGTAACTTTGTACGCCAGTTTTTCCCACCCTTCCCCATAATGTAACTTAGAAGTTTGTACAATATGACCAATAGGTGACAATCATCCAGACTGTCAAAGGTCAAGCACTTCTGTTTCCCCGGTCAATGAGGATATGCTTTACCCAAGGCAAAAACCTTAGAGATCGTTATCCCCACACTGCCTACACAGAGCCCAGTACCATTTTTGATATAATTGGGTTGGTCGCTCCCTGCAAACCCAGCAGTAGACCTGGCAGATGAGGCTGGACATTCCCCACTGGCGACAGTGGTCCAGCCTGCGTGGCTGCCTGCTCACCCTTCTTGGGTGAGAAGCCTA…
iHRV-B26	TTAAAACAGCGGGTGGGTATCCCACCACCCGACCCACTGGGTGTTGTACACTGGTATTTTGTACCTTTGTATGCCTGTTTGCACCTCCCCACCCCTTCCAATTACCCTTACCCGAATTGTATTATGCGGTAACATTAGAAGAAGTGAACACAGTGCAATAGGACGTATCACATCCAGTGATATAAAGCACAAGCAATTCTTGTTCCCCGGAGCTGGATATAGACTGCTAACGTGGTTGAAGGTCCTTAACCGTTATCCGCCAACCAACTACGACACGGCTAGTAATATCATGTTTGTCTTTGAGCGTTCGATCAGGTGAATTCCCCATTCACTAGTTTGGTCGATGAGGCTGAGAACTCCCCACAGGTGACTGTGTCTCAGCCTGCGTGGCGGCCAACC…
iBEV1	TTAAAACAGCCTGGGGGTTGTACCCACCCCTGGGGCCCACGCGGCGCCAGTACTCTGGTACGCTAGTACCTTTGTACGCCTGTTTTCCCCACCCTTAAATAAATTAAGATTACCACTGCTGTGGGGAGTAGTCCGACTCCGCACCGATACGTCGCACCAGTGAACTGGTTCGCTTAGAACCTTTGCACGGAGCAGCTGGTATCCCCCCCCGTAACTTAGAAGCCTGGACAAACCGACCAATAGAGGCGTTGTAGCCAGCAGCGCAACGGTCAAGCACTTCTGTTTCCCCGGCGCCATGCGTCGTTACCCGCCCGGCCTACTGCGGGAAGCCTAGTAGGACCCCAATCGGACGCGCGGTTGCGTTCAGCCACAACCCCAGTGGTAGCTCTGAGGAATGGG…
iEchoV1	TTAAAACAGCCTGTGGGTTGTTCCCACCCACAGGGCCCACTGGGCGTTAGCACACTGGTATCACGGTACCTTTGTGCGCCTGTTTTATACTCCCCCCCCTAAGGAAACTTTAGAAGCAAAGCAATTGTGATCAATAGTGGGTATGGCACACCAGTCATATCTTGATCAAGCACTTCTGTTCCCCCGGACTTAGTACCAATAGACTGCTCAAGCGGTTGAAGGGGAAAACGTTCGTTATCCGGCCAACTACTTCGAGAAACCTAGTAGCACCATGAAAGTTGCGGAGTGTTTCGCTCAGCACTTCCCCCGTGTAGATCAGGCTGATGAGTCACCGTATTCCCCACGGGCGACCGTGACGGTGGCTGCGTTGGCGGCCTGCCCATGGGGTAACCCATGGGA…
iHRV-A21	TTAAAACTGGGTCCAGGTTGTTCCCACCTGGATCTCCTATTGGGAGTTGTACTCTATTATTCCGGTAATTTTGTACGCCAGTTTTATCTCCCCTTCCCCAATTGCAACTTAGAAGTTTATCAATATGACCAATAGGCGGTAGTTAGCCAAACTACCAGAGGTCAAGCACTTCTGTTTCCCCGGTCAAAGTTGATATGCTCCAACAGGGCAAAAACAACTGAGATCGTTATCCGCAAAGTGCCTACGCAAAGCCTAGTAACACCTTTGAAGATTTATGGTTGGTCGTTCCGCTATTTCCCATAGTAGACCTGGCAGATGAGGCTAGAAATTCCCCACTGGCGACAGTGTTCTAGCCTGCGTGGCTGCCTGCGCACCCCTTGGGTGCGAAGCCATACATTG…
iPV1	TTAAAACAGCTCTGGGGTTGTACCCACCCCAGAGGCCCACGTGGCGGCTAGTACTCCGGTATTGCGGTACCCTTGTACGCCTGTTTTATACTCCCTTCCCGTAACTTAGACGCACAAAACCAAGTTCAATAGAAGGGGGTACAAACCAGTACCACCACGAACAAGCACTTCTGTTTCCCCGGTGATGTCGTATAGACTGCTTGCGTGGTTGAAAGCGACGGATCCGTTATCCGCTTATGTACTTCGAGAAGCCCAGTACCACCTCGGAATCTTCGATGCGTTGCGCTCAGCACTCAACCCCAGAGTGTAGCTTAGGCTGATGAGTCTGGACATCCCTCACCGGTGACGGTGGTCCAGGCTGCGTTGGCGGCCTACCTATGGCTAACGCCATGGGACGCT…
iEMCV	CCCCTCTCCCTCCCCCCCCCCTAACGTTACTGGCCGAAGCCGCTTGGAATAAGGCCGGTGTGCGTTTGTCTATATGTTATTTTCCACCATATTGCCGTCTTTTGGCAATGTGAGGGCCCGGAAACCTGGCCCTGTCTTCTTGACGAGCATTCCTAGGGGTCTTTCCCCTCTCGCCAAAGGAATGCAAGGTCTGTTGAATGTCGTGAAGGAAGCAGTTCCTCTGGAAGCTTCTTGAAGACAAACAACGTCTGTAGCGACCCTTTGCAGGCAGCGGAACCCCCCACCTGGCGACAGGTGCCTCTGCGGCCAAAAGCCACGTGTATAAGATACACCTGCAAAGGCGGCACAACCCCAGTGCCACGTTGTGAGTTGGATAGTTGTGGAAAGAGTCAAATGGCT…
iHCV	GCCAGCCCCCGATTGGGGGCGACACTCCACCATAGATCACTCCCCTGTGAGGAACTACTGTCTTCACGCAGAAAGCGTCTAGCCATGGCGTTAGTATGAGAGTCGTGCAGCCTCCAGGACCCCCCCTCCCGGGAGAGCCATAGTGGTCTGCGGAACCGGTGAGTACACCGGAATTGCCAGGACGACCGGGTCCTTTCTTGGATCAACCCGCTCAATGCCTGGAGATTTGGGCGTGCCCCCGCAAGACTGCTAGCCGAGTAGTGTTGGGTCGCGAAAGGCCTTGTGGTACTGCCTGATAGGGTGCTTGCGAGTGCCCCGGGAGGTCTCGTAGACCGTGCACCATGAGCACGAATCCTAAACCTCAAAGAAAAACCAAACGTAAC
iCVB5	TTAAAACAGCCTGTGGGTTGTTCCCACCCGCAGGGCCCACTGGGCGCCAGCACTCTGGTATCACGGTACCTTTGTGCGCCTGTTTTAAAACCCTCTCCCCAATTTGAAACTTAGAAGCAATACACCTCGATCAATAGTAGGCATGACACGCCAGCCATGTCTTGATCAAGCACTTCTGTTTCCCCGGACTGAGTATCAATAAACTGCTTGCGCGGTCGAAGGAGAAAACGTCCGTTACCCGACTAACTACTTCGAGAAACCCAGTAACACCATGGAAATTGCGGAGTGTTTCACTCAGCACATTCCCAGTGTAGATCAGGTCGATGAGTCACCGCATTCCCCACGGGTGACCGTGGCGGTGGCTGCGCTGGCGGCCTGCCCATGGGGCAACCCATGGGA…
iSwineVesicular	TTAAAACAGCCTGTGGGTTGTTCCCACCCACAGGGCCCACTGGGCGCTAGCACACTGGTATCACGGTACCTTTGTGCGCCTGTTTGACTTACCCTCCCCAAACGCAACTTAGAAGCACAACTTAAATGGTCAATAGGCGGCTCAGTATGCCAACTGAGTCTCGATCAAGCACTTCTGTTACCCCGGACTGAGTACCAATAGGCTGCTCACGCGGCTGAAGGGGAAACCGTTCGTTACCCGACTAACTACTTCGAGAAACCTAGTACCACCATGAAAGTTGCGCAGCGTTTCGCTCCGCACAACCCCAGTGTAGATCAGGTCGATGAGTCACCGCAAACCCCACGGGCGACCGTGGCGGTGGCTGCGCTGGCGGCCTGCCCATGGGGCAACTCATGGGAC…
iHRV-A2	ATCCAGGTTGTTCCCACCTGGATTTCCCACAGGGAGTGGTACTCTGTTATTACGGTAACTTTGTACGCCAGTTTTATCTCCCTTCCCCCATGTAACTTAGAAGTTTTTCACAAAGACCAATAGCCGGTAATCAGCCAGATTACTGAAGGTCAAGCACTTCTGTTTCCCCGGTCAATGTTGATATGCTCCAACAGGGCAAAAACAACTGCGATCGTTAACCGCAAAGCGCCTACGCAAAGCTTAGTAGCATCTTTGAAATCGTTTGGCTGGTCGATCCGCCATTTCCCCTGGTAGACCTGGCAGATGAGGCTAGAAATACCCCACTGGCGACAGTGTTCTAGCCTGCGTGGCTGCCTGCACACCCTATGGGTGTGAAGCCAAACAATGGACAAGGTGTGA…
iHRV-C3	TTAAAGCTGGATCATGGTTGTTCCCACCATGATTACCCACGCGGTGCAGTGGTCTTGTATTACGGTACATTTCCATACCAGTTTTATACACCCCACCCCGAAACTCATAGAAGTTTGTACACAATGACCAATAGGTGGTGGCCATCCAGGTCGCTAATGGTCAAGCACTTCTGTTTCCCCGGCACCCTTGTATACGCTTCACCCGAGGCGAAAAATGAGGTTGTCGTTATCCGCAAAGTGCCTACGAAAAGCCTAGTAACACTTTGAAAACCCATGGTTGGTCGCTCAGCTGTTTACCCAACAGTAGACCTGGCAGATGAGGCTAGACATTCCCCACCAGCGATGGTGGTCTAGCCTGCGTGGCTGCCTGCACACCCTGCCGGGTGTGAAGCCAGAAAG…
iHRV-C11	TTAAAACTGGATACAGGTTGTTCCCACCTGTATCACCCAAGTGGTGTGGTGCTCTTGTATTTCGGTACGTTTGCACGCCAGTTTGCTACCCCTTCCCTTTTACGTAACTTAGAAGTTTACACAAAGACCAATAGGCGGTGGTAAATCCATACCACTAACGGTCAAATACTTCTGTTTCCCCGGCATGCGAGGAATAGGCTCCAAAAGGGCTGAAGCCACTAGTGTCGTTATCCGCATTGGTACTACGCAAAGCCTAGTATTACCTTGAAAATTTCTTGGCTGGTCGCTCCACCAGATACCCCACTGGTAGACCTGGCAGATGAGGCAGGACTTACCCCACTGGCGACAGTGGTCCTGCCTGCGTGGCTGCCTGCACACCCCTTACGGGGTGTGAAGCCC…
iCVB1	TTAAAACAGCCTGTGGGTTGTTCCCACCCACAGGCCCATTGGGCGCTAGCACTCTGGTATCACGGTACCTTTGTGCGCCTGTTTTACATCCCCTCCCCAAATTGTAATTTAGAAGTTTCACACACCGATCATTAGCAAGCGTGGCACACCAGCCATGTTTTGATCAAGCACTTCTGTTACCCCGGACTGAGTATCAATAGACCGCTAACGCGGTTGAAGGAGAAAACGTTCGTTACCCGGCCAACTACTTCGAAAAACCTAGTAACACCATGGAAGTTGCGGAGTGTTTCGCTCAGCACTACCCCAGTGTAGATCAGGTCGATGAGTCACCGCGTTCCCCACGGGCGACCGTGGCGGTGGCTGCGTTGGCGGCCTGCCTACGGGGAAACCCGTAGGACG…
iPV2	TTAAAACAGCTCTGGGGTTGTTCCCACCCCAGAGGCCCACGTGGCGGCCAGTACACTGGTATCGCGGTACCTTTGTACGCCTGTTTTATACTCCCTTCCCCCGTAACTTAGAAGCACAACGTCCAAGTTCAATAGAAGGGGGTACAAACCAGTACCACCACGAACAAGCACTTCTGTTCCCCCGGTGAGGCTGTATAGGCTGTTTCCACGGCTAAAAGCGGCTGATCCGTTATCCGCTCATGTACTTCGAGAAGCCTAGTATCACCTTGGAATCTTCGATGCGTTGCGCTCAACACTCAACCCCAGAGTGTAGCTTAGGTCGATGAGTCTGGACGTTCCTCACCGGCGACGGTGGTCCAGGCTGCGTTGGCGGCCTACCTGTGGCCCAAAGCCACAGGA…
iHRV-B17	TTTAAACAGCGGATGGGTTCCCCACCATCCGACCCACTGGGTGTAGTACTCTGGTATTTTGTACCTTTGTACGCCTGTTTCTCCCCTACCTCCCAACCTAAACAATCCTGGTAACTTAGAAGACTTAAATCATCGTACAATAGGTGCTGTCACATCCAGTGACGGCTAGTACAAGCACTTCTGTTTCCCCGGAGCGGAGTATAAATGGCCACCGCTGTCAAAAGCTCTTAACCGTTATCCGCCAATTAACTACGCAACGGCTAGTAACATCTTGTTATTTTTAGGGCGTTCGATCAGGTGAGTAAACCCCTCACTAGTCTGGTCGATGAGGCTGAGAATTCCCCACGGGCGACCGTGTCTCAGCCTGCGTGGCGGCCAGCCCAGCTAATGCTGGGACGC…
iEchoV-E15	TTAAAACAGCCTGTGGGTTGTACCCACCCACAGGGCCCACTGGGCGCTAGCACTCTGGTATTACGGTACCCTTGTGCGCCTGTTTTATATACCCCGCCCCAAGCAAACGCTAGATGTAACGCACTTATGATCAATAGCAGGCGTGGCACTCCAGCCACGTTATGATCAAGCACTTCTGTCTCCCCGGACCGAGTATCAATAGACTGCTCACGCGGTCGAAGGAGAAAACGTTCGTTACCCGACCAGCTACTTCGAGAAACCTAGTAACTCCATGGAGGTTGCAGAGTGTTTCGTTCAGCACTTCCCCCGTGTAGATCAGGCTGATGAGTCACCGCGTTCCTCACGGGCGACCGTGGCGGTGGCTGCGTTGGCGGCCTGCCTATGGGTATACCCATAGGA…
iEV71	TTAAAACAGCCTGTGGGTTGCACCCACTCACAGGGCCCACTGGGCGCAAGCACTCTGGTACCTCGGTACCTTTGTGCGCCTGTTTTACACCCCCCCCCCAGTGAAACTTAGAAGCAGCAAACCACGATCAATAGCGGGCATAACGCTCCAGTTATGTCTTGATCAAGCACTTCTGTTTCCCCGGACTGAGTATCAATAGACTGCTCGCGCGGTTGAAGGAGAAAACGTTCGTTATCCGGCTAGCTACTTCGGGAAACCTAGTAACACCATGAAAGTTGCGGAGAGCTTCGTTCAGCACTCCCCCAGTGTAGATCAGGTCGATGAGTCACCGCATTCCCCACGGGCGACCGTGGCGGTGGCTGCGTTGGCGGCCTGCCCATGGGGTAACCCATGGGGCGC…
iHRV-A9	TTAAAACTGGATCTGGGTTGTTCCCACTCAGATCTCCCACGTGGAGTAGTACACTATTATTACGGTAATCTTGTACGCCAGTTTTATAATCCCCTTACCCAAGTAACTTAGAAGATAAACACAAAGACCAATAGGAGATGATCATCCAGATCATCATAGGTCAAGCACTTCTGTTTCCCCGGTCAAGGTTGATATGCTCTAACAGGGCAAAAACAGCTGAGATCGTTATCCGCAAAGCGCCTACGCAAAGCCTAGTAACTATCTGGAAGTTGCTTGGTTGGTCGCTCCGCCATATCCCATGGTAGACCTGGCAGATGAGGCTAGAAATTCCCCACTGGTGACAGTGTTCTAGCCTGCGTGGCTGCCTGCACACCCTCTGGGTGTGAAACCAAGTAATGG…
iSimianV4	TTAAAATAGCTGCTGGGTTGTTCCCATCCAGCAGGCCCACTGGGCGTGATACTCTGGTATTGCGGTACCTTTGTATGCCTATTTTACCTCCCTTCCCCCTGAAACTTAGAAGAAAGAAACAAACACGCTCACTAGGTACACTGCATCCAGCAGTGTAATGAGCAAGCACTTCTGTTTCCCCGGAAGGGATATATGGTACGCTGTGCAAACGGCGGAAATTAATCCTACCGTTAACCGCCCATCTACTCCGAGAAGCCTAGTACCTAATTGAACTTATCAATGGAGTTGCGCTCAGCAGGTGACCCTGACCTGCCAGCTCCGGCTGATGGACCTGGGCATCCCCCACAGGCGACTGTGGCCCAGGTCGCGTGGCGGCCGGCCCACTCTTTTGAGTGGGAC…
iEV-D94	TTAAAACAGCCTGTGGGTTGTTCCCACCCCAGAGGCCCACGTGGCGGCCAGTACTCTGGTATCACGGTACCTTTGTACGCCTGTTTTATATCCCCTTCCCCCGCAACTTAGAAGAAAACAAATCAAGTTCACTAGGAGGGGGTACAAACCAGTACCACCACGAACAAGCACTTCTGTTTCCCCGGTGATGTCGTATAGACTGTAACCACGGTTGAAAACGATTGATCCGTTATCCGCTCTTGTACTTCGAAAAGCCCAGTATCACCTTGGAATCTTCGATGCGTTGCGCTCAGCACTCAACCCCAGAGTGTAGCTTAGGTCGATGAGTCTGGACACTCCTCACCGGCGACGGTGGTCCAGGCTGCGTTGGCGGCCTACCTGTGGTCCAAAGCCACAGGA…
iSimianA5	TTAAAATAGCCTGTGGGTTGCTCCCACCCACAGGGCCCAAGTGGCGTAGTACTTGGTATTCCGGTACCTTTGTACACCTATTTACAAACCCTACCCCTTGTAACCTTAGAAGCAATTATTTAACCGCTCACTAGGGGGTGTGCTATCCAAGCACATCAAGAGCAAGCACTTCTGTCTCCCCGGGAGGGGCTAATGGTACGCTGTGCCCACGGCGGAAATGAGCCCTACCGTTAACCGGCAGTCTACTTCGGGAAGCCCAGTAACTACATTGAAACTTTGAGGCGTTACACTCAGCACATAACCCCAATGTGTAGTTCTGGTCGATGAGCCTTGGCATCCCCCACAGGCGACTGTGGCCAAGGCTGCGTTGGCGGCCAGCCTGCGGACCAAAAGTCCGTA…
iPV3	TTAAAACAGCTCTGGGGTTGCTCCCACCCCAGAGGCCCACGTGGCGGCCAGTACTCTGGTATTGCGGTACCTTTGTACGCCTGTTTTATACTCCCTCCCCCCGTGCAACTTTAGAAGAAATCCACAAAGTTCAATAGAGGGGGTGCAAACCAGCACCACCACGAACAAGCACTTCTGTTTCCCCGGTGATGTCGTATAAGCTGTACCCACGGCTGAAGGCGACGGATCCGTTATCCGCTTGAGTACTTCGAGAAGCCTAGTATTACCTTGGAATCTTCGACGCGTTGCGCTCAGCACTCTACCCCGAGTGTAGCTTAGGTCGATGAGTCTGGGCACGCCCCACCGGCGACGGTGGCCCAGGCTGCGTTGGCGGCCTACCCATGGCTATCACCATGGGAC…
iHRV-C54	TTAAAACAGCTGTGTGGTTGTTCCCACCACCAGGCACACTGTGCGTTGTACACTGGGATTCCGGTCACTTTGTACGCCTGTTTGCTATCCCCCCCAACTTATGTAATTTAGAAGATGTACACAACGCCCATTAGGATGCGGCCAAACCAGGTCCGCTTAGGGCAAGCACTTCTGTTTCCCCGGGTGTGTGAATAGACTCTAACAGGGTTGAAGCTGTAGCACTCGTTATCCGCGCAACTACTACGCGAATGTTAGTAGCATCCTGTGTTGCATTTGGGATTTCGCTCCGCAGAAAACCCCATCTGTAGATTAGGGCAATGAGGCTACACATACCCCACTGGCGACAGTGGTGTAGCCTGCGTGGTGCCCTACCCAGGCCATCTTGGCCTGGGATTCCAC…
iHRV-A100	TTAAAACTGAATCCAGATTGTTCCCATCTGGATTTCCTACATGGAGTTGTACTCTATTATTCCGGTAATTTTGTACGCCAGTTTTATCACCCCTTCCCCCGTAACTTAGAAGTTTGAAACAAAAGACCAATAGGAGGTAACTATCCAAGTTACTATAGGTCAAGCACTTCTGTTTCCCCGGTCAAAGTTGATATGCTCCACCAGGGCAAAAACAATTGAGATCGTTATCCGCAAAGTGCCTACGCAAAGCCTAGTAGTATCTTGAAAAGCATGTGGTTGGTTGCTCCGCTGTACCCCACAGTAAACCTGGCAGATGAGGCTAGAAGTTCCCCACTGGTGACAGTGTTCTAGCCTGCGTGGCTGCCTGCGCACTCTTTGAGTGCGAAGCCATATGTTTGA…
iHRV-B37	TTTAAACAGCGGATGGGTATCCCACCATCCGACCCACTGGGTGTAGTACTCTGGTATTTTGTACCTTTGTACGCCTGTTGTTCCTAATGTACCCACCCTAAAACTTCCTACCCAAGTAACGTTAGAAGTTTCATCAACAAGTACAATAGGAAGCATCACATCCAGTGGTGTTTTGTACAAGCACTTCTGTTTCCCCGGAGCGAGGTATAGGCTGTACCCACTGCCGAAAGCCTTTAACCGTTATCCGCCAACCAACTACGTAAAAGCTAGTATCATCATGTTTTAAAATAGGCGTTCGATCAGGTGGTACCCCCCTCCACTAGTTTGGTCGATGAGGCTAGGAACTCCCCACGGGTGACCGTGTCCTAGCCTGCGTGGCGGCCAACCCAGCTTCTGCTG…
iHRV-B4	TTAAAACAGCGGATGGGTTTCCCACCATCCGACCCACTGGGTGTAGTGCTCTGGTATTTTGTACCTTTGCACGCCTGTTTCCCATTTGTACCCTTCCTTAATCTCCTTCCCCCGTAACGTTAGAAGTTTTGGAATTTTAAAGTACAATAGGAAGCGCCACATCCAGTGGTGTTGCGTACAAATACTTCTGTTTACCCGGAGCGAGGTATAGGTTGTACCCACGGCCAAAAGCCTTTAACCGTTATCCGCCAATCAACTACGTAACGGCTAGTATCATCTTGCTTTTGATTTGGTGTTCGATCAGGTGGTATCCCCCACTAGTCTGGTCGATGAGGCTAGGAATTCCCCACGGGCGACCGTGTCCTAGCCTGCGTGGCGGCCAGCCCAGCTTTTGCTGGG…
iHRV-B92	TTAAAACAGCGGATGGGTATCCCACCATCCGGCCCACTGGGTGTAGTACTCTGGTACATTGTACCTTTGTACGCCTGTTTTCCCCCTCTTGTACCCGCCCTTCAAGCTCCTTGCCCAAGTAACGTTAGAAGTTTGAACATTGGTACAATAGGAAGCATCACATCCAGTGGTGTACTGTACAAACACTTCTGTTGCCCCGGAGCGAGGTATAGATGGTCCCCACCGTCAAAAGCCTTTAACCGTTATCCGCCAATCAACTACGTAATGGCTAGTAGCACCTTGGATTTAAGTTGGCGTTCGATCAGGTGGTAACCCCCACTAGTTTGGTCGATGAGGCTAGGAATTCCCCACGGGTGACCGTGTCCTAGCCTGCGTGGCGGCCAACCCAGCATCCGCTGG…
iHRV-A1	TTAAAACTGGGTGTGGGTTGTTCCCACCCACACCACCCAATGGGTGTTGTACTCTGTTATTCCGGTAACTTTGTACGCCAGTTTTTCCCTCCCCTCCCCATCCTTTTACGTAACTTAGAAGTTTTAAATACAAGACCAATAGTAGGCAACTCTCCAGGTTGTCTAAGGTCAAGCACTTCTGTTTCCCCGGTTGATGTTGATATGCTCCAACAGGGCAAAAACAACAGATACCGTTATCCGCAAAGTGCCTACACAGAGCTTAGTAGGATTCTGAAAGATCTTTGGTTGGTCGTTCAGCTGCATACCCAGCAGTAGACCTTGCAGATGAGGCTGGACATTCCCCACTGGTAACAGTGGTCCAGCCTGCGTGGCTGCCTGCGCACCTCTCATGAGGTGTGA…
iEV-B107	TTAAAACAGCCTGTGGGTTGTTCCCACCCGCAGGGCCCACTGGGCGCTAGCACACTGGTATCCCGGTACCCTTGTGCGCCTGTTTTATATACCCTCCCCCTTATGTAACTTAGAAGTATGATTCAAACGGTCGACAGGCGGCTCAGTGCACCAACTGAGTCATGACCAAGCACTTCTGTTACCCCGGACTGAGTATCAATAAGCTGTTCACACGGCTGAAGGAGAAAACGTTCGTTACCCGGCCAATTACTTCGAGAAACCTAGTACCACCATGAAGGTTGCGCAGTGTTTCGCTCCACACAACCCCAGTGTAGATCAGGTCGATGAGTCACCGCATTCCCCACGGGCGACCGTGGCGGTGGCTGCGTTGGCGGCCTGCCCATGGGGCAACCCATGGGA…
iHRV-B14	TACTCTGGTATTATGTACCTTTGTACGCCTGTTTCTTCCCTACAACCCCTTCCTAAAACTCCCACCCATGAAACGTTAGAAGCTTGACATTTAAGTACAATAGGTGGCACCACATCCAGTGGTGTCTACGTACAAGCACTTCTGTTTCCCCGGAGCGAGGTATAGGCTGTACCCACTGCCAAAAGCCTTTAACCGTTATCCGCCAACCAACTACGTAACAGCTAGTATCATCTTGTTCTTCACTGGACGTTCGATCAGGTGGATTCCCCCTCCACTAGTTTGGTCGATGAGGCTAGGAGCTCCCCACGGGTGACCGTGTCCTAGCCTGCGTGGCGGCCAACCCAGCTCATGCTGGGACGCCCTTTTAAGGACATGGTGTGAAGACTCGCATGTGCTTGG…
iHRV-B97	TTAAAACAGCGGATGGGTTTCCCACCATCCGACCCACTGGGTGTAGTGCTCTGGTATTTTGTACCTTTGCACGCCTGTTTCCCCTTTGTACCCATCCTGAATTTCCTCCCTCTGCAACGTTAGAAGTTTGTGAAATTAAAAGTACAATAGGAAGCATCACATCCAGTGGTGTTCAGTACAAGCACTCCTGTTTCCCCGGAGCGAGGTATAGGTTGTACCCACGACCGAAAGCCTTTAACCGTTATCCGCCAATCAACTACATAACGGCTAGTATCATCATGTTTTTGATCTGGCGTTCGATCAGGTGGTTTCCCCCACTAGTCTGGTCGATGAGGCTAGGATTTCCCCACGGGCGACCGTGTCCTAGCCTGCGTGGCGGCCAGCCCAGCTTATGCTGGG…
Human XIAP	CTTGTAAAAACAACTTTGATGCCTTGAATATATAATGATTCATTATAACAATTATGCATAGATTTTAATAATCTGCATATTTTATGCTTTCATGTTTTTCCTAATTAATGATTTGACATGGTTAATAATTATAATATATTCTGCATCACAGTTTACATATTTATGTAAAATAAGCATTTAAAAATTATTAGTTTTATTCTGCCTGCTTAAATATTACTTTCCTCAAAAAGAGAAAACAAAAATGCTAGATTTTACTTTATGACTTGAATGATGTGGTAATGTCGAACTCTAGTATTTAGAATTAGAATGTTTCTTAGCGGTCGTGTAGTTATTTTTATGTCATAAGTGGATAATTTGTTAGCTCCTATAACAAAAGTCTGTTGCTTGTGTTTCACATTT…
shuffledIRES #42	TTAAAACAGTGGATGGGTTTCCTACCATCCGACCCACTGGGTGTAGTGCTCTGGTATATTGTACCTTTGCACGCCTGTTTTCCCATTGTACCCTTCCTTAAATTCCTCCCCATGTAACGTTAGAAGTTTAAGAACATAAATGTACAATAGGAAGCATCACATCCAGTGGTGTATGGTACAAGCACTTCTGTTTATCCGGAGCGAGGTATAAGCGGTACCCACTGCTGAAAGCCTTTAACCGTTACCCGCCAGCCAACTACGTAAAAGCTAGTAACATCTTGTTTGTAACTTGGCGTTCGATCAGGTGGATTCCCCCTCCACTAGTTTGGTCGATGAGGCTAGGAACTCCCCACGGGTGACCGTGTCCTAGCCTGCGTGGCGGCCAACCCAGCTCTTGCT…
shuffledIRES #18	TTAAAACAGCGGGTGGGTTCCCTACCATCCGACCCACTGGGTGTAGTACTCTGGTACTCTGTACCTTTGTACGCCTGTTTATCCACTACCCTTTTCCTAAATTTTCCACCCGTGTAACCTTAGAAGCAAACAAATTGTACAATAGGGTGCATCACAACCAGTGATGTACAGTACAAGCACTTCTGTTTCCCCGGAGCGGGGTATAGACGGTCACCACTGTCAAAAGCCCTTAACCGTTACCCGCCAACCAACTACGTAACGGCTAGTAACACCATGAATTTGTCTTGACGTTCGATCAGGTGGTAACCCCCCACTAGTTTGGTCGATGAGGCTAGGAATTCCCCACGGGTGACCGTGTCCTAGCCTGCGTGGCGGCCAACCCAGCGTATGCTGGGACGC…
shuffledIRES #38	TTAAAACAGCGGATGGGTATCCCACCATCCGACCCACTGGGTGTAGTACTCTGGTACTTTGTACCTTTGTACGCCTGTTTTCCCCCTCTTGTACCCGCCCTTCAAGCTCCTTGCCCAAGTAACGTTAGAAGTTTGAACATTGGTACAATAGGAAGCATCACATCCAGTGGTGTACTGTACAAACACTTCTGTTGCCCCGGAGCGAGGTATAGATGGTCCCCACCGTCAAAAGCCTTTAACCGTTATCCGCCAACCAACTACGAGACAGCTAGTAATGCCCTGTTCTCCTGCAAGGCGTTCGATCAGACAGATTTCCCCTCTGTTAGTCTGGTCGATGAGGCTAGGAGCTCCCCACGGGCGACCGTGTCCTAGCCTGCGTGGCGGCCAGCCCAGCTTTTG…
shuffledIRES #51	TTAAAACAGCGGATGGGTTCTCCCACCATCCGACCCACTGGGTGTAGTACTCTGGTATTCTGTACCTTTGTACGCCTGTTTCTCCCCACCCCCCCGTCCTAAATAATCCCAGTAACTTAGAAGATTTGAACTATTGTACAATAGGCGCTGTCACATCCAGTGGCGGCTAGTACAAGCACTTCTGTTTCCCCGGAGCGGAGTATAGATGGCCACCGCTGTCAAAAGCTCTTAACCGTTATCCGCCAATTAACTACGCAACGGCTAGTAATATCATGTAACTTTTAGGGTGTTCGATCAGGTGAGTGTACCCCTCACTAGTCTGGTCGATGAGGCTGAGAATTCCCCACGGGCGACCGTGTCTCAGCCTGCGTGGCGGCCAGCCCAGCTTATGCTGGGACG…
shuffledIRES #01	TTAAAACAGCGGATGGGTACCCCACCATCCGACCCACTGGGTGTAGTACTCTGGTATTTTGTACCTTTGTACGCCTGTTGTTCCTAATGTACCCACCCTAAAACTTCCAACCCAAGTAACGTTAGAAGTTTGACATTAAAGTACAATAGGTTGCACTACATCCAGTGGTGTTTCGTACAAGCACTTCTGTTTCCCCGGAGCGGGGTATAGACGGTACCCACTGTCAAAAGCCCTTAACCGTTATCCGCCAATCAACTACGTAATGGCTAGTAACATCATGAAGGTGAGTTGACGTTCGATCAGGTGGTAACCCCCACTAGTTTGGTCGATGAGGCTAGGAATCCCCCACGGGTAACCGTGTCCTAGCCTGCGTGGCGGCCAACCCAGCGTTTGCTGGGA…
shuffledIRES #09	TTAAAACAGTGGATGGGTTTCCTACCATCCGACCCACTGGGTGTAGTGCTCTGGTATTATGTACCTTTGTACGCCTGTTTTCCCATTGTACCCTTCCTTAAATTCCTCCCCATGTAACGTTAGAAGTTTAAGAACATAAATGTACAATAGGAAGCATCACATCCAGTGGTGTATGGTGCAAGCACTTCTGTTTCCCCGGAGCGGAGTATAGACGGCCACCGCTGTCAAAAGCTCTTAACCGTTACCCGCCAGCTAACTACGTAACGGCTAGTAACATCTTGTCGTGCTTAGGGTGTTCGATCAGGTGAAGAAAAACCCCCTTCACTAGTCTGGTCGATGAGGCTGAGAAGTCCCCACGGGTAACCGTGTCTCAGCCTGCGTGGCGGCCAGCCCAGCATA…
shuffledIRES #07	TTAAAACAGCGGATGGGTATCCCACCATCCGACCCACTGGGTGTAGTACTCTGGTATTATGTACCTTTGTACGCCTGTTTCTCCCTCCCTACCACCCCGCCCCACGTATCCCGTAACTTAGAAGAATTGAACAATCGCACAATAGGAGCTATTACAACCAGTAATAGTTGGTGCAAGCACTTCTGTTTCCCCGGAGCGAGGTATAGGCTGTACCCACTGCCAAAAGCCTTTAACCGTTATCCGCCAACCAACTACGTAACAGCTAGTATCATCTTGTTCTTCACTGGACGTTCGATCAGGTAGGCTTACCCCACCTACTAGTTTGGCCGATGAGGCTGGGAGTCCCTCACAGGTAACTGTGTCCCAGCCTGCGTGGCGGCCAACCCAGCTCTTGCTGGG…
shuffledIRES #06	TTAAAACAGCGGATGGGTATCCCACCATCCGACCCACTGGGTGTAGTACTCTGGTATTATGTACCTTTGTACGCCTGTTTTCCCCAAATCCCCTACCCTTTATATCTCCTACCCCGTAACGTAAGAAGTTTTCAAACAGTACAATAGGAAGCACCACATCCAGTGGTGTTATGTACAAGCACTTCTGTTTCCCCGGAGCGAGGTATAGGTGGTCACCACCGCCAAAAGCCTTTAACCGTTACCCGCCAACCAACTACGTAATGGCTAGTAACATCATTGATTTAGATTGGCGTTCGATCAGGTGGTATCCCCCCACTAGTTTGGTCGATGAGGCTAGGAATACCCCACGGGTGACCGTGTCTCAGCCTGCGTGGCGGCCAACCCAGCGTTTGCTGGGAC…
shuffledIRES #03	TTAAAACAGCGGATGGGTTTCCTACCATCCGACCCACTGGGTGTAGTGCTCTGGTATATTGTACCTTTGCACGCCTGTTTCCCCTTTGTACCCATCCTGAATTTCCTCCCTCTGCAACGTTAGAAGTTTGTGAAATTAAAAGTACAATAGGAAGCATCACATCCAGTGGTGTTCAGTACAAGCACTTCTGTTTCCCCGGAGCGAGGTATAGGCTGTACCCACTGCCGAAAGCCTTTAACCGTTATCCGCCAGCCAACTACGTAACGGCTAGTAGCACCTTGGATTTAAGTTGGCGTTCGATCAGGTGGTAACCCCCCACTAGTTTGGTCGATGAGGCTGAGAACTCCCCACGGGTAACCGTGTCTCAGCCTGCGTGGCGGCCAACCCAGCGTTTGCTGG…

## Sheet: CDS
Description	Sequence
3x FLAG NanoLuc	ATGGGATCCGACTATAAGGACCACGACGGAGACTACAAGGATCATGATATTGATTACAAGGACGACGATGACAAGGGAGGAGGAGGAAGCGTCTTCACACTCGAAGATTTCGTTGGGGACTGGCGACAGACAGCCGGCTACAACCTGGACCAAGTCCTTGAACAGGGAGGTGTGTCCAGTTTGTTTCAGAATCTCGGGGTGTCCGTAACTCCGATCCAAAGGATTGTCCTGAGCGGTGAAAATGGGCTGAAGATCGACATCCATGTCATCATCCCGTATGAAGGTCTGAGCGGCGACCAAATGGGCCAGATCGAAAAAATTTTTAAGGTGGTGTACCCTGTGGATGATCATCACTTTAAGGTGATCCTGCACTATGGCACACTGGTAATCGACGGGGTT…
Secreted NanoLuc	ATGGGATCCAACTCCTTCTCCACAAGCGCCTTCGGTCCAGTTGCCTTCTCCCTGGGCCTGCTCCTGGTGTTGCCTGCTGCCTTCCCTGCCCCAGTCTTCACACTCGAAGATTTCGTTGGGGACTGGCGACAGACAGCCGGCTACAACCTGGACCAAGTCCTTGAACAGGGAGGTGTGTCCAGTTTGTTTCAGAATCTCGGGGTGTCCGTAACTCCGATCCAAAGGATTGTCCTGAGCGGTGAAAATGGGCTGAAGATCGACATCCATGTCATCATCCCGTATGAAGGTCTGAGCGGCGACCAAATGGGCCAGATCGAAAAAATTTTTAAGGTGGTGTACCCTGTGGATGATCATCACTTTAAGGTGATCCTGCACTATGGCACACTGGTAATCGACGGG…
mNeonGreen	ATGGGATCCGTGTCTAAAGGAGAGGAAGATAACATGGCGAGCCTCCCAGCCACTCATGAACTCCACATATTCGGAAGCATCAACGGGGTGGACTTTGACATGGTAGGTCAGGGGACCGGCAATCCCAACGACGGTTACGAGGAATTGAATCTCAAGTCCACTAAGGGCGACCTCCAGTTTTCTCCGTGGATTCTCGTCCCACATATCGGGTATGGTTTCCACCAATACTTGCCTTACCCGGATGGAATGTCACCGTTCCAGGCTGCCATGGTTGATGGCTCTGGTTATCAGGTACACAGAACGATGCAATTTGAGGACGGAGCGTCATTGACTGTAAACTACAGATACACATACGAAGGCTCTCACATAAAGGGCGAAGCACAAGTTAAAGGCACGGGA…
Cre	ATGGGATCCAAAAGAACCGCCGACGGCAGCGAATTCGAGCCCAAGAAGAAGAGGAAGGTGTCCAATTTACTGACCGTACACCAAAATTTGCCTGCATTACCGGTCGATGCAACGAGTGATGAGGTTCGCAAGAACCTGATGGACATGTTCAGGGATCGCCAGGCGTTTTCTGAGCATACCTGGAAAATGCTTCAGTCCGTTTGCCGGTCGTGGGCGGCATGGTGCAAGTTGAATAACCGGAAATGGTTTCCCGCAGAACCTGAAGATGTTCGCGATTATCTTCTATATCTTCAGGCGCGCGGTCTGGCAGTAAAAACTATCCAGCAACATTTGGGCCAGCTAAACATGCTTCATCGTCGGTCCGGGCTGCCACGACCAAGTGACAGCAATGCTGTTTCA…
AkaLuc-P2A-CyOFP	ATGGGATCCGAAGATGCCAAAAACATTAAGAAGGGCCCAGCGCCGTTCTACCCACTCGAAGACGGGACCGCCGGCGAGCAGCTGCACAAAGCCATGAAGCGCTACGCCCTGGTGCCCGGCGCCATCGCCTTTACCGACGCACATATTCAGGTGGACGTTACCTACGCCGAGTACTTCGAGATGAGCGTTCGGCTGGCAGAAGCTATGAGGCGCTATGGGCTGAATACAAACCATCGGATCGTGGTGTGCAGCGAGAATAGCTCGCAGTTCTTCATGCCCGTGTTGGGTGCCCTGTTCATCGGTGTGGCTGTGGCCCCAGCTAACGACATCTACAACGAGCGCGAGCTGCTGAACAGCATGGGCATCAGCCAGCCCACCGTCGTATTCGTGAGCAAGAAA…
hEPO	ATGAACTCCTTCTCCACAAGCGCCTTCGGTCCAGTTGCCTTCTCCCTGGGCCTGCTCCTGGTGTTGCCTGCTGCCTTCCCTGCCCCAGGGGTGCACGAATGTCCTGCCTGGCTGTGGCTTCTCCTGTCCCTGCTGTCGCTCCCTCTGGGCCTCCCAGTCCTGGGCGCCCCACCACGCCTCATCTGTGACAGCCGAGTCCTGGAGAGGTACCTCTTGGAGGCCAAGGAGGCCGAGAATATCACGACGGGCTGTGCTGAACACTGCAGCTTGAATGAGAATATCACTGTCCCAGACACCAAAGTTAATTTCTATGCCTGGAAGAGGATGGAGGTCGGGCAGCAGGCCGTAGAAGTCTGGCAGGGCCTGGCCCTGCTGTCGGAAGCTGTCCTGCGGGGCCAG…

## Sheet: 3' UTR
Description	Sequence
Random 50bp	AACGGAACGTATATTCAACGCAATGAAGCCGGAGGATTGGCGTGGGAATC
PABPv2	CACAAAAAAAACAAAAAAAAAAAACAAAAAAAAAAAAACAAAAAAAAAAA
HBA1 short 3' UTR	GCTGGAGCCTCGGTGGCCATGCTTCTTGCCCCTTGGGCCTCCCCCCAGCCCCTCCTCCCCTTCCTGCACCC
HBA1 full 3' UTR	GCTGGAGCCTCGGTGGCCATGCTTCTTGCCCCTTGGGCCTCCCCCCAGCCCCTCCTCCCCTTCCTGCACCCGTACCCCCGTGGTCTTTGAATAAAGTCTGA
HBA2 PR	CCCGCTGGGCCTCCCAACGGGCCCTCCTCCCCTCCTTGCACC
3x HBA2 MR	CCCAACGGGCCCTCCTCCCCCCCAACGGGCCCTCCTCCCCCCCAACGGGCCCTCCTCCCC
3x 15-lipoxygenase MR	CCCCACCCTCTTCCCCAAGCCCCACCCTCTTCCCCAAGCCCCACCCTCTTCCCCAAG
3x alpha(I)-collagen MR	CCCAGCCCACTTTTCCCCAACCCAGCCCACTTTTCCCCAACCCAGCCCACTTTTCCCCAA
3x tyrosine hydroxylase MR	TCTCCATCCCCTTCTCCAACCTTTCCTTCTCCATCCCCTTCTCCAACCTTTCCTTCTCCATCCCCTTCTCCAACCTTTCCT
Mouse alpha-globin 3' UTR	TTAATTAAGCTGCCTTCTGCGGGGCTTGCCTTCTGGCCATGCCCTTCTTCTCTCCCTTGCACCTGTACCTCTTGGTCTTTGAATAAAGCCTGAGTAGGAAG
Human beta-globin 3' UTR	GCTCGCTTTCTTGCTGTCCAATTTCTATTAAAGGTTCCTTTGTTCCCTAAGTCCAACTACTAAACTGGGGGATATTATGAAGGGCCTTGAGCATCTGGATTCTGCCT
AES motif	CTGGTACTGCATGCACGCAATGCTAGCTGCCCCTTTCCCGTCCTGGGTACCCCGAGTCTCCCCCGACCTCGGGTCCCAGGTATGCTCCCACCTCCACCTGCCCCACTCACCACCTCTGCTAGTTCCAGACACCTCC
AES motif + mtRNR1 motif	CTCGAGCTGGTACTGCATGCACGCAATGCTAGCTGCCCCTTTCCCGTCCTGGGTACCCCGAGTCTCCCCCGACCTCGGGTCCCAGGTATGCTCCCACCTCCACCTGCCCCACTCACCACCTCTGCTAGTTCCAGACACCTCCCAAGCACGCAGCAATGCAGCTCAAAACGCTTAGCCTAGCCACACCCCCACGGGAAACAGCAGTGATTAACCTTTAGCAATAAACGAAAGTTTAACTAAGCTATACTAACCCCAGGGTTGGTCAATTTCGTGCCAGCCACACCCTGGAGCTAGC
RPS27A 3' UTR	ACAAGTAGTTGTGTATGCGTTAATAAAAAGAAGGAACTCGTACTTA
Sindbis virus HuR BR	TAATCATTTATTATTTTCTTTTATTTTATTCACATAATTTTGTTTTTAA

## Sheet: Oligos
Description	Sequence
circRNA forward	AAAAAAAAAAAAAAAAAAAAAAAAAAAGGCCAGTGAATTGTAATACGACTCACTATAGGG
circRNA reverse	TTTTTTTTTTTTTTTTTTTTTTTTTTTTTTCAAAAAACCCCTCAAGACCCGTTTAGAGGC
mRNA forward	GGCCAGTGAATTGTAATACGACTCACTATAAG
mRNA reverse	mUmUTTTTTTTTTTTTTTTTTTTTTTTTTTTTTTTTTTTTTTTTTTTTTTTTTTTTTTTTTTTTTTTTTTTTTTTTTTTTTTTTTTTTTTTTTTTTTTTTTTTTTTTTTTTTTTTTTTTTTTTTCAGACTTTATTCAAAGACCACGGG
LNA #1	+T+T+ACAGTTGGGGGAGGGG+G+T+A
LNA #2	+A+G+TTGCCCGTTACGACACA+C+T+G
LNA #3	+C+C+CAAAGTAGTCGGTTC+C+G+C
NT LNA	+A+G+TCCAGATATCTTTGA+T+G+T
