# Supplementary material for: Engineering circular RNA for enhanced protein production
Source: Nat Biotechnol. 2022 Jul 18;41(2):262–72. doi: 10.1038/s41587-022-01393-0 (PMC9931579; doi:10.1038/s41587-022-01393-0)
Supplement: Source Data Fig. 2 — Statistical Source Data [file 41587_2022_1393_MOESM4_ESM.xlsx]

## Sheet: Fig 2a
	Replicates			Mean	SEM
3 nt	2635.64	2639.41	2506.86	2593.97	43.5679
6 nt	1683.8	1843.38	1593.15	1706.77	73.1422
12 nt	2044.6	2113.58	2007.52	2055.23	31.0767
18 nt	1750.35	1791.91	1839.19	1793.82	25.664
24 nt	1666.87	1460.43	1456.81	1528.04	69.4265
30 nt	1755.49	1638.44	1823.65	1739.19	54.0829
25 nt	6208.96	7411.62	6560.29	6726.96	357.039
50 nt	9305.78	8398.81	8239.34	8647.98	332.105
75 nt	4826.04	5027.03	4155.28	4669.45	263.551
150 nt	1693.28	1820.01	1698.15	1737.15	41.4558
No IRES	9.80116	8.78495	7.21051	8.59887	0.75362

## Sheet: Fig 2b
	Replicates				Mean	SEM
2 stop codons	344574	270244	223260	155625	248426	39755.3
5 stop codons	189451	167895	173144	159630	172530	6288.91
7 stop codons	124755	112780	80320.8	90359.8	102054	10163
9 stop codons	126333	113739	100896	105793	111690	5552.12

## Sheet: Fig 2c
	Replicates			Mean	SEM
Random 50 nt	628.904	719.351	528.148	625.468	55.2223
polyAC	181.059	161.056	142.437	161.517	11.1517
PABPv1	1368.27	1287.46	906.129	1187.29	142.502
PABPv2	881.986	929.204	701.827	837.672	69.277
PABPv3	1788.59	1508.28	1534.57	1610.48	89.3772
PABPv4	581.675	651.916	446.33	559.974	60.3312
PCBPv1	595.102	735.895	653.876	661.624	40.8276
PCBPv2	248.667	267.005	277.81	264.494	8.50585
PCBPv3	596.779	590.083	463.191	550.018	43.4563
PCBPv4	314.976	333.008	298.841	315.608	9.86811
YTHDFv1	969.767	968.106	1094.2	1010.69	41.7562
YTHDFv2	688.695	799.091	861.415	783.067	50.4998
YTHDFv3	456.418	572.149	455.53	494.699	38.7257
YTHDFv4	154.358	173.963	140.493	156.271	9.7092
xrRNA	505.948	664.299	678.976	616.408	55.3921
Apt-eIF4G	1405.4	1393.98	1438.13	1412.5	13.2324

## Sheet: Fig 2d
	Replicates			Mean	SEM
Random 50 nt	10420.7	8928.63	9524.61	9624.64	433.605
PABPv2	3308.63	4768.59	3532.38	3869.86	453.982
HBA1 short 3' UTR	23075.6	22350.4	23686.3	23037.5	386.132
HBA1 full 3' UTR	32696.5	43058.4	34037.7	36597.5	3253.54
HBA2 PR	3432.28	4223.95	2739.61	3465.28	428.81
3x HBA2 MR	1200.53	1539.92	1022.27	1254.24	151.827
3x 15-lipoxygenase MR	551.862	630.331	413.035	531.742	63.5294
3x alpha(I)-collagen MR	3751.74	4315.93	2118.87	3395.51	658.773
3x tyrosine hydroxylase MR	9777.68	11325.1	7499.87	9534.22	1110.94
Mouse alpha-globin 3' UTR	3778.62	3790.83	3490.26	3686.57	98.2165
Human beta-globin 3' UTR	902.55	979.114	772.704	884.789	60.2434
AES motif	3284.97	4238.56	3313.9	3612.48	313.154
AES motif + mtRNR1 motif	2410.27	2533.73	2728.51	2557.5	92.6352
RPS27A 3' UTR	290.152	373.964	214.256	292.791	46.1225
Sindbis virus HuR BR	595.292	677.232	614.207	628.91	24.7702
