# Supplementary material for: Engineering circular RNA for enhanced protein production
Source: Nat Biotechnol. 2022 Jul 18;41(2):262–72. doi: 10.1038/s41587-022-01393-0 (PMC9931579; doi:10.1038/s41587-022-01393-0)
Supplement: Source Data Fig. 3 — Statistical Source Data [file 41587_2022_1393_MOESM5_ESM.xlsx]

## Sheet: Fig 3a
	Replicates			Mean	SEM
WT iCVB3	171021	147899	151283	156734	7209.82
ΔDI	129317	116602	116035	120651	4335.92
ΔDI-II	1030.55	1027.73	993.502	1017.26	11.9072
ΔDI-III	848.315	802.048	903.426	851.263	29.3024
ΔDI-IV	1849.83	1943.83	2134.67	1976.11	83.7953
ΔDI-V	947.196	963.939	947.238	952.791	5.57401
ΔDI-VI	528.841	571.675	640.109	580.208	32.4024

## Sheet: Fig 3b
	Replicates			Mean	SEM
WT iCVB3	20993.5	19042.9	21662.8	20566.4	785.872
ΔDII	43.1567	37.9252	36.7237	39.2685	1.97477
ΔDIII	276.007	269.986	274.46	273.484	1.80542
ΔDIV	40.818	51.3752	45.0825	45.7586	3.0663
ΔDVI	498.668	465.302	423.285	462.418	21.8089
ΔDVII	15724.8	15052.8	13119.7	14632.4	780.85

## Sheet: Fig 3c
	Replicates			Mean	SEM
Δ98	15700.7	26572.8	16389.3	19554.3	3514.89
Δ90	11176.8	12990.3	5177.83	9781.64	2360.69
Δ80	7347.8	8813.79	4128.8	6763.46	1383.64
Δ70	27212.6	29131.2	19104.1	25149.3	3072.92
Δ60	28789.6	37404.1	25091.1	30428.3	3647.67
Δ50	1057.39	1349.49	771.681	1059.52	166.802
Δ40	7345.34	7476.44	5762.94	6861.57	550.619
Δ30	1338.75	2566.77	1681.11	1862.21	365.881
Δ20	198.751	399.643	303.251	300.548	58.0083
Δ10	21446.7	21875.2	17312.7	20211.5	1454.69
WT iCVB3	171021	147899	151283	156734	7209.82

## Sheet: Fig 3d
	Replicates			Mean	SEM	Predicted MFE	Hairpin ΔG	% GC	Hydrophilicity
ARGAPVGA	515.312	697.482	641.478	618.091	53.8723	-17.5	-20.91	91.7	0
GGAGWAPS	645.396	747.677	789.59	727.554	42.8239	-16.4	-18.65	87.5	-0.5
GAQVSTQK	661.203	800.328	769.716	743.749	42.2085	-7.4	-12.2	45.8	0.2
YNNEYIFF	627.074	928.448	1010.85	855.456	116.642	-9.1	-12.68	4.2	-1
CEADALAR	1002.02	1576.19	696.611	1091.61	257.832	-7.7	-11.07	50	0.6
KEKGKEKK	1021.63	1469.9	1103.75	1198.43	137.792	-4.8	-8.72	25	2.6
FLSSFFFL	1294.98	1838.48	1830.14	1654.54	179.792	-3.4	-7.47	20.8	-1.6
RGEKGGGR	1391.3	2138.4	1966.23	1831.98	225.874	-4.3	-8.18	75	1.5
SINGPHEA	1915.07	2750.69	2663.29	2443.02	265.176	-6.7	-12.12	62.5	0.1
