# Supplementary material for: Engineering circular RNA for enhanced protein production
Source: Nat Biotechnol. 2022 Jul 18;41(2):262–72. doi: 10.1038/s41587-022-01393-0 (PMC9931579; doi:10.1038/s41587-022-01393-0)
Supplement: Source Data Fig. 4 — Statistical Source Data [file 41587_2022_1393_MOESM6_ESM.xlsx]

## Sheet: Fig 4a
	Replicates			Mean	SEM
circRNA only	29168.1	26397.3	30238.4	28601.3	1144.5
4.17nM LNA #1	32253.3	36305.6	38505.3	35688	1831.02
8.33nM LNA #1	49162.2	59137.5	44602.5	50967.4	4291.88
16.7nM LNA#1	61223.7	71527.9	72535.8	68429.1	3614.44
33.3nM LNA #1	84809.9	76452.6	75195.9	78819.4	3017.11
4.17nM LNA #2	27290.7	26132.9	27770.4	27064.7	486.027
8.33nM LNA #2	25551.3	30090.8	31440.5	29027.5	1781.26
16.7nM LNA #2	39442.3	36291.5	35538.1	37090.6	1195.8
33.3nM LNA #2	45997.9	49948.3	42718.1	46221.4	2090.17
4.17nM LNA #3	8679.89	8740.75	8504.29	8641.64	70.8864
8.33nM LNA #3	6195.5	6202.86	6839.8	6412.72	213.551
16.7nM LNA #3	5218.36	5113.37	5143.14	5158.29	31.2386
33.3nM LNA #3	3052.82	3048.92	3046.52	3049.42	1.83704
4.17nM NT LNA	36628.3	36706.7	31523.9	34953	1714.69
8.33nM NT LNA	35271.8	36812.5	34039.3	35374.5	802.211
16.7nM NT LNA	35335.5	38342.3	32289.7	35322.5	1747.25
33.3nM NT LNA	29905.2	33075.1	28314.7	30431.7	1399.21

## Sheet: Fig 4b
	Replicates			Mean	SEM
WT iCVB3	131526	127454	120595	126525	3189.5
synIRES01	31873	46340.7	38835.6	39016.4	4177.45
synIRES02	169.618	162.215	160.515	164.116	2.79445
synIRES03	105.857	110.926	101.668	106.15	2.67666
synIRES04	17706.1	15846.9	17801.1	17118	636.168
synIRES05	216.791	243.823	245.744	235.453	9.34733
synIRES06	159581	159970	171278	163610	3836.08
synIRES07	198.336	196.056	193.889	196.093	1.28387
synIRES08	425892	481119	400366	435792	23831.1
synIRES09	285.58	332.899	306.873	308.451	13.6826
synIRES10	198.373	254.258	281.351	244.661	24.4295
synIRES11	8897.89	9505.5	9657.76	9353.72	232.114

## Sheet: Fig 4c
	Replicates			Mean	SEM
mRNA mNeonGreen	72.7149	62.2323	60.0151	64.9874	3.91641
circRNA iCVB3-mNeonGreen	15.445	11.8703	13.9216	13.7456	1.03566
+5% m6a, 5' PABP spacer, HBA1 3' UTR	115.701	124.389	99.3816	113.157	7.33025
+Apt-eIF4G	129.125	139.713	152.323	140.387	6.70504
