# Supplementary material for: Engineering circular RNA for enhanced protein production
Source: Nat Biotechnol. 2022 Jul 18;41(2):262–72. doi: 10.1038/s41587-022-01393-0 (PMC9931579; doi:10.1038/s41587-022-01393-0)
Supplement: Source Data Fig. 5 — Statistical Source Data [file 41587_2022_1393_MOESM7_ESM.xlsx]

## Sheet: Fig 5a
	HeLa replicates			Mean	SEM	HepG2 replicates			Mean	SEM	HEK293T replicates			Mean	SEM
iCVA20	0.084968	0.085352	0.073055	0.081125	0.00403652	0.27474	0.407275	0.432464	0.371493	0.0489199	0.280265	0.191283	0.170688	0.214079	0.033623
iEchoV-E11	0.072646	0.085374	0.089428	0.0824827	0.00505565	0.411842	0.564106	0.366211	0.447386	0.059828	0.022102	0.024986	0.02747	0.0248527	0.00155104
iSimianEV-A	0.193936		0.188749	0.191342	0.0025935	0.306497	0.455028	1.04068	0.600736	0.224113	0.968635	0.602888	0.719603	0.763709	0.107861
iCovid19	0.062254	0.105378	0.132099	0.0999103	0.020347	0.957241	0.534398	0.657618	0.716419	0.125555	0.042486	0.04126	0.04209	0.0419453	0.000361232
iHRV-A57	0.520594	0.110977	0.640582	0.424051	0.160323	0.684057	0.846037	0.679558	0.736551	0.0547586	2.02068	1.12187	1.17453	1.43902	0.291222
iEchoV11	0.081168	0.134782	0.114194	0.110048	0.0156152	0.907603	0.727527	0.622078	0.752403	0.0833571	0.017907	0.017807	0.021458	0.0190573	0.00120068
iCrPV	0.082782	0.03996	0.014965	0.0459023	0.0198013	1.04478	0.968724	0.268122	0.760541	0.247187	0.015989	0.010088	0.011188	0.0124217	0.00181171
iHRV-A89	0.441969	0.579267	0.573275	0.531504	0.0448007	0.683264	0.651108	0.959948	0.764773	0.0980278	5.79634	6.53258	4.65008	5.65966	0.547711
iHRV-B26	0.469248	0.309508	0.409768	0.396175	0.0466112	0.52243	0.66933	1.12367	0.771809	0.180968	1.06553	0.908049	1.12191	1.03183	0.063994
iBEV1	0.328057	1.1472	1.40399	0.95975	0.324429	0.643451	0.99026	0.780493	0.804735	0.100846	0.60256	0.689893	0.52517	0.605874	0.0475803
iEchoV1	0.373276	0.398219	0.620182	0.463892	0.0784759	1.01586	0.613913	0.850378	0.826717	0.116633	3.79622	2.65415	3.36049	3.27029	0.332758
iHRV-A21	1.48737	1.48933	1.99462	1.6571	0.168756	0.66866	1.32174	0.795833	0.928745	0.199899	4.96828	4.5336	3.022	4.17463	0.589814
iPV1	0.10892	0.093527	0.110114	0.104187	0.00534113	1.27688	0.89451	0.742843	0.971412	0.158887	0.118585	0.045044	0.936167	0.366599	0.285574
iCVB3	1.31025	1.01397	0.675781	1	0.18329	1.68679	0.718635	0.594572	1	0.345259	1.04873	1.05899	0.89228	1	0.0539414
iEMCV	0.079869	0.073792	0.090084	0.0812483	0.00475339	1.21863	0.8594	0.940472	1.00617	0.108778	0.430208	0.325174	0.296704	0.350695	0.0405969
iHCV	1.14306	0.619635	0.670744	0.811148	0.166613	1.55105	0.741652	0.796686	1.0298	0.26111	6.98138	5.01866	5.74803	5.91602	0.572782
iCVB5	0.247561	0.360597	0.226026	0.278061	0.0417334	1.14727	1.05809	1.28927	1.16488	0.0673136	5.90476	4.03552	3.34916	4.42981	0.763626
iSwineVesicular	1.13397	0.941551	0.875346	0.983623	0.0775659	1.47103	1.82313	0.965877	1.42001	0.24878	3.76959	2.89403	2.8218	3.16181	0.304604
iHRV-A2	1.3269	1.5614	2.0007	1.62967	0.197482	1.43947	1.75561	1.42432	1.5398	0.107991	0.841691	0.926177	1.04221	0.936691	0.0581219
iHRV-C3	2.05885	3.16451	1.52656	2.24998	0.482394	1.1416	2.20972	2.47879	1.94337	0.40834	7.02457	8.29021	6.57434	7.29638	0.513633
iHRV-C11	1.80779	2.40727	2.9287	2.38125	0.32384	1.4295	3.56708	1.33534	2.11064	0.728726	3.7375	3.50542	4.61925	3.95406	0.339277
iCVB1	1.49231	1.27828	1.29781	1.35613	0.0683223	1.94907	2.39202	2.23479	2.19196	0.129651	8.36931	7.52679	8.71396	8.20335	0.352611
iPV2	4.04512	5.92821	4.22273	4.73202	0.600287	3.3591	1.37817	2.87257	2.53661	0.596005	2.36803	2.2798	2.47126	2.37303	0.0553263
iHRV-B17	2.1166	2.62902	3.65789	2.80117	0.453184	2.99115	2.72888	2.66792	2.79598	0.099158	5.74411	3.71733	2.63316	4.03153	0.91169
iEchoV-E15	2.5021	1.88559	2.09944	2.16238	0.180732	3.00463	2.45058	2.96139	2.80553	0.177915	3.88826	5.87924	3.54929	4.43893	0.726772
iEV71	3.66907	4.46182	5.25391	4.4616	0.457504	1.77988	3.70455	3.27756	2.92066	0.583559	3.29098	1.19263	2.83105	2.43822	0.636792
iHRV-A9	3.43945	4.74982	5.82224	4.6705	0.688995	2.85192	4.09923	1.87078	2.94065	0.644824	4.44209	5.5651	4.60311	4.8701	0.350594
iSimianV4	1.53964		1.59241	1.56602	0.0263845	4.52996	3.60291	1.11221	3.08169	1.02046	13.109	9.4458	13.689	12.0812	1.32831
iEV-D94	2.71898	2.20153	2.26121	2.39391	0.163448	2.21379	3.57417	3.51241	3.10013	0.443525	7.16289	4.09417	4.34935	5.20214	0.983138
iSimianA5	0.904565		0.918441	0.911503	0.006938	3.70771	3.43751	3.08821	3.41114	0.179321	6.76606	6.39115	5.83239	6.32987	0.271264
iPV3	2.92061	3.23164	3.40494	3.18573	0.141685	5.8396	2.61802	3.07884	3.84549	1.00589	2.33833	2.26105	2.09779	2.23239	0.0709017
iHRV-C54	4.24258	5.36854	3.93351	4.51488	0.436057	5.4879	2.15099	4.23342	3.95744	0.973117	23.8728	22.7688	17.9785	21.54	1.80906
iHRV-A100	2.65624	4.73154	4.79956	4.06245	0.703377	4.652	5.20076	3.28434	4.37903	0.569809	3.17426	2.15365	2.29549	2.54113	0.319202
iHRV-B37	4.8224	6.26152	5.59086	5.55826	0.415759	5.79435	5.15851	5.19441	5.38242	0.206222	14.6978	14.1003	19.0792	15.9591	1.56956
iHRV-B4	8.39186	11.4055	10.4048	10.0674	0.886158	6.16936	3.65226	6.80832	5.54331	0.963352	17.09	11.3665	14.6772	14.3779	1.659
iHRV-B92	4.54711	7.66077	6.51268	6.24019	0.909102	4.28828	8.28904	7.33526	6.63753	1.20646	25.4908	22.0046	22.5682	23.3546	1.08047
iHRV-B3	6.67966	6.81228	5.21436	6.23543	0.51197	12.6798	3.81035	18.4099	11.6334	4.24689	15.3244	26.1801	17.8084	19.7709	3.28382
iHRV-A1	11.4236	17.6325	11.6941	13.5834	2.02607	16.3357	21.8152	12.8294	16.9934	2.61473	7.37137	8.29706	7.12101	7.59648	0.357667
iEV-B107	3.71642	12.7393	11.1399	9.19854	2.77967	18.0718	16.4132	28.4708	20.9853	3.77327	22.9753	15.0609	29.6409	22.559	4.214

## Sheet: Fig 5b
	Replicates				Mean	SEM
#81	0.625813	0.585594	0.507931	0.427147	0.536621	0.0439328
#53	0.719424	0.709717	0.635867	0.570339	0.658837	0.0349035
#26	0.878911	0.758603	0.743001	0.584554	0.741267	0.0604211
#44	1.24954	1.23464	1.02973	0.877524	1.09786	0.0889314
#36	1.24816	1.07342	1.2485	1.02904	1.14978	0.057616
#88	1.21418	1.13894	1.15836	1.22458	1.18402	0.0209069
#43	1.54806	1.36743	1.44786	1.25648	1.40496	0.0617619
#27	1.73078	1.60735	1.09942	1.81018	1.56193	0.159717
#17	1.51027	1.65312	1.46451	1.67461	1.57563	0.0519791
#24	2.57641	2.19433	2.08858	0.888273	1.9369	0.364905
#82	2.66828	2.39958	2.44362	2.05669	2.39204	0.126323
#40	3.19667	2.32019	2.40444	2.09413	2.50386	0.24005
#20	5.08728	3.30242	2.75982	1.83583	3.24634	0.684255
#47	3.53298	3.01361	4.03398	3.0781	3.41467	0.236585
#23	3.7684	4.66638	4.96559	1.68883	3.7723	0.739605
#77	5.6174	4.13383	3.93655	3.59088	4.31967	0.446893
#02	4.14458	8.90908	3.65988	3.35338	5.01673	1.30763
#31	4.1314	4.45974	7.25215	4.98604	5.20733	0.703962
#05	10.4717	18.8593	6.51885	6.79587	10.6614	2.87728
#69	14.7941	11.0559	12.1373	6.07576	11.0158	1.82436
#52	12.1061	10.9977	13.3414	9.00303	11.3621	0.920564
#72	16.1137	10.6693	11.3998	9.04256	11.8064	1.51795
#78	14.0106	15.3107	14.8645	9.89581	13.5204	1.23794
#56	13.7408	16.1151	16.1484	16.5787	15.6457	0.643686
#04	2.68458	75.4144	2.4873	2.55214	20.7846	18.21
#85	22.4956	24.76	18.8025	17.7942	20.9631	1.61954
#60	21.9412	15.3905	28.5849	25.0627	22.7448	2.80195
#74	29.3279	23.6429	24.8123	19.9112	24.4236	1.94024
#65	25.4714	26.6145	27.5316	19.5732	24.7977	1.79175
#67	40.0232	29.8719	37.9648	20.7804	32.1601	4.38041
#71	47.8859	46.3289	48.7454	31.0025	43.4907	4.19265
#14	92.234	1.39031	97.3747	3.69143	48.6726	26.659
#62	58.1524	78.8406	72.5138	34.3954	60.9756	9.86055
#66	74.826	93.4049	100.526	63.7885	83.1363	8.42234
#54	190.265	187.586	211.83	176.993	191.669	7.30582
#25	180.594	147.873	271.848	209.554	202.467	26.336
#70	395.342	227.619	276.491	139.543	259.749	53.3444
#57	243.177	301.26	275.109	254.858	268.601	12.7286
#11	294.757	404.464	244.037	204.916	287.044	43.245
#15	964.515	126.962	96.2091	24.7454	303.108	221.506
#92	273.699	352.725	350.851	276.699	313.493	22.1211
#63	789.7	471.384	645.815	126.913	508.453	142.862
#12	621.805	493.978	514.715	541.072	542.893	28.0136
#22	475.918	1167.66	1602.88	282.103	882.14	306.329
#55	1140.83	1071.29	771.915	903.887	971.981	83.1848
#48	1203.28	1004.21	1306.21	1131.43	1161.28	63.4635
#58	2728.76	898.731	852.414	955.871	1358.95	457.096
#08	1730.66	1312.56	1299.9	1216.29	1389.85	115.594
#32	1959.73	1121.69	2076.72	1175.82	1583.49	252.369
#16	1252.93	1758.01	2645.51	896.117	1638.14	379.489
#93	1996.9	1727.27	2391.06	1914.09	2007.33	139.788
#76	3692.96	2090.66	2132.44	2146.67	2515.68	392.604
#89	1.72662	1.676	1034.95	9078.95	2529.32	2196.75
#68	5424.44	2854.48	3344.54	1364.56	3247	839.068
#79	4516.69	1440.49	1706.74	5361.78	3256.43	988.261
#80	8531.09	4118.02	3683.42	3845.07	5044.4	1165.69
#46	7808.29	7606.28	8791.88	7936.45	8035.73	261.051
#19	3901.5	10295.3	17083.1	3974.6	8813.65	3137.48
#10	11533.8	11381.4	8595.44	9021.45	10133	770.315
#39	16726.9	5449	12114.2	7889.17	10544.8	2478.26
#45	11897.2	19879.7	6050.23	5316.26	10785.8	3369.9
#75	15195.3	10837.2	11055.5	8496.84	11396.2	1392.48
#61	11780	8961.06	17231.7	12005.6	12494.6	1724.23
#35	16765.3	9725.88	17055.7	10476.4	13505.8	1972.54
#64	22804.2	10659.7	17259.1	8033.52	14689.1	3329.06
#73	17891.2	12096.3	14268.1	20756.1	16252.9	1918.75
#13	15382.5	18751.3	25073.6	11765.9	17743.3	2829.2
#21	18652.2	4336.35	1957.53	47671.8	18154.5	10507.1
#90	18742.5	22436.8	24226.5	25426.5	22708.1	1457.59
#86	25753.4	32990.1	21096.9	12444.5	23071.3	4305.07
#37	23449.5	18276.4	29315.2	22160.9	23300.5	2286.52
#84	25894.8	27646.5	23322.1	17127.4	23497.7	2301.63
#83	26895	26314.7	21731.4	24085	24756.5	1176.28
#30	42775.4	38286.9	20474.4	28321.9	32464.6	5009.48
#34	40210.6	26054.5	41333	23795.7	32848.4	4603.43
#91	36776	33375.4	35157.9	32121.2	34357.7	1018.79
#59	28916.4	33107	41725.6	40171.9	35980.2	3010.16
#49	36906.1	44226.2	36612.4	27121.2	36216.5	3506.08
#87	41391.1	34666.2	38627	34910.7	37398.7	1609.99
#33	54701	46273.6	19908.9	28919.6	37450.8	7936.79
#50	40648.1	40243.4	37137.7	37754.6	38945.9	878.9
#41	58445.1	44391.6	27508.6	27312.9	39414.5	7500.75
#29	41967.2	28397.6	53599.9	46924.1	42722.2	5336.55
#28	54519.1	49751.2	18617.7	53969.8	44214.5	8598.45
#42	50298.9	43176.7	51311.8	35831.5	45154.7	3596.38
#18	52872.6	60977.4	30431.1	54685.8	49741.7	6667.01
#38	50133.1	36711.3	63489	53412.2	50936.4	5527.93
#51	51218	56457.5	51010.4	47971.2	51664.3	1761.65
#01	62584.5	60445.3	50815	38681.9	53131.7	5454.41
#09	57253.8	50707.7	53816.9	53402.5	53795.2	1343.18
#07	56877.2	55430.8	53933.2	55292.8	55383.5	601.745
#06	57637.8	52037.4	56144.7	57178.8	55749.7	1276.2
#03	70074.7	64215.8	62789.1	63210.3	65072.5	1694.04
WT iHRV-B3	32630.8	33301.3	33729.1	29955.6	32404.2	846.916

## Sheet: Fig 5c
	Replicates			Mean	SEM
WT iHRV-B3	18908.1	18712	22753.8	20124.6	1315.82
Distal loop insertion v1	89.3567	83.7887	89.672	87.6058	1.91072
Distal loop insertion v2	2120.25	2000.08	2096.79	2072.37	36.7782
Distal loop insertion v3	1364.04	1736.93	1430.69	1510.56	114.813
Distal loop insertion v4	4066.8	3734.1	3259.5	3686.8	234.245
Distal loop insertion v5	25198	22676.3	23972.4	23948.9	728.048
Distal loop insertion v6	6546.18	4697.42	5720.82	5654.81	534.71
Apical loop insertion v1	29.6589	27.0461	32.8218	29.8423	1.66982
Apical loop insertion v2	27.8458	30.802	30.6853	29.7777	0.966523
Proximal loop insertion v1	29872.1	29931.4	31110.4	30304.6	403.256
Proximal loop insertion v2	37417.3	24635.2	34104.9	32052.5	3829.92
Proximal loop insertion v3	6835.78	8187.2	10326.7	8449.89	1016.26
Proximal loop insertion v4	17949.5	15514.9	20859.3	18107.9	1544.83
Proximal loop insertion v5	53605.1	49599.2	50664.9	51289.7	1197.87
Proximal loop insertion v6	75120.5	66698.8	82183.8	74667.7	4475.88
Double aptamer	4244.25	3564.08	3879.69	3896.01	196.517

## Sheet: Fig 5d
	Replicates				Mean	SEM
mRNA NanoLuc	19156.1	29314.6	43803.8	43946.6	34055.3	6036.92
circRNA NanoLuc-iCVB3	533.062	740.683	933.995	829.362	759.275	85.1261
+m6A	826.345	658.577	1024.43	496.66	751.503	113.163
+upstream IRES topology	5947.97	8488.64	8468.47	7933.79	7709.72	601.138
+random UTR sequences	9868.16	9829.05	10950.8	8168.92	9704.23	573.991
+5' PABP spacers	11687.5	11334.7	14612.7	11790.1	12356.3	758.429
+HBA1 3' UTR	71225.5	90649.6	93875.2	58259.1	78502.4	8399.51
+iHRV-B3	130807	192625	164834	147202	158867	13224.6
+Apt-eIF4G	149122	174708	204075	151986	169973	12726.8

## Sheet: Fig 5e
	Replicates				Mean	SEM
circRNA iCVB3-AkaLuc-P2A-CyOFP	9.04	11.71	3.68	8.7	8.2825	1.67528
+5' PABP spacer, HBA1 3' UTR, iHRV-B3, Apt-eIF4G	221.91	212.87	199.82	221.91	214.127	5.22351
