# Supplementary material for: Engineering circular RNA for enhanced protein production
Source: Nat Biotechnol. 2022 Jul 18;41(2):262–72. doi: 10.1038/s41587-022-01393-0 (PMC9931579; doi:10.1038/s41587-022-01393-0)
Supplement: Source Data Fig. 6 — Statistical Source Data [file 41587_2022_1393_MOESM8_ESM.xlsx]

## Sheet: Fig 6c
	Replicates			Mean	SEM
No injection	13100000	22500000	8530000	14710000	4.11235e+06
24 h	2010000000	1260000000	97200000	1122400000	5.56447e+08
48 h	1080000000	414000000	197000000	5.63667e+08	2.65658e+08
96 h	182000000	914000000	474000000	5.23333e+08	2.12745e+08
168 h	59800000	208000000	113000000	1.26933e+08	4.33452e+07
312 h	11400000	19600000	28600000	1.98667e+07	4.967e+06
360 h	1790000000	1360000000	1020000000	1390000000	2.22785e+08

## Sheet: Fig 6e
		Replicates				Mean	SEM
	No injection	0.38	1.015	1.336	0.099	0.7075	0.283886
24 h	mRNA	35.02	35.59	20.32	46.6	34.3825	5.39201
	circRNA	8.47	9.99	3.84	39.74	15.51	8.18186
48 h	mRNA	4.73	4.14	3.6	3.61	4.02	0.268173
	circRNA	12.89	15.31	4.59	44.52	19.3275	8.70554
72 h	mRNA	4.08	3.07	2.85	3.29	3.3225	0.267998
	circRNA	9.59	11.74	10.88	47.19	19.85	9.12404
96 h	mRNA	4.55	2.71	4.5	4.5	4.065	0.45182
	circRNA	5.6	9.85	8.39	47.29	17.7825	9.87526
168 h	mRNA	2.48	3.14	2.388	2.168	2.544	0.20917
	circRNA	1.692	3.502	2.611	5.45	3.31375	0.802233

## Sheet: Fig 6f
		Replicates				Mean	SEM
24 h	mRNA	1	1	1	1	1	0
	circRNA	1	1	1	1	1	0
48 h	mRNA	0.13511	0.116424	0.177017	0.077395	0.126486	0.020694
	circRNA	1.52116	1.53296	1.19512	1.12029	1.34238	0.107739
72 h	mRNA	0.116412	0.0863668	0.140445	0.0706103	0.103459	0.0155642
	circRNA	1.13175	1.17535	2.83188	1.18757	1.58164	0.41692
96 h	mRNA	0.13	0.0762239	0.221556	0.0966165	0.131099	0.0321247
	circRNA	0.661422	0.985709	2.18415	1.18986	1.25529	0.328179
168 h	mRNA	0.0708157	0.0882093	0.117525	0.0465306	0.0807701	0.0149379
	circRNA	0.199698	0.350555	0.679452	0.137151	0.341714	0.121161

## Sheet: Fig 6g
	Replicates				Mean	SEM
No injection	3.38	3.28	2.49	3.38	3.1325	0.21546
mRNA	3.74	3.05	2.16	3.14	3.0225	0.32574
circRNA	4.42	3.8	4.26	4.88	4.34	0.22286
